# Supplementary material for: Gene Expression Changes in the Motor Cortex Mediating Motor Skill Learning
Source: PLoS One. 2013 Apr 24;8(4):e61496. doi: 10.1371/journal.pone.0061496 (PMC3634858; doi:10.1371/journal.pone.0061496)
Supplement: Table S1 — A list of all probes differentially expressed in the Reach groups but not in the Sham groups. This list of differentially expressed probes is provided as a supplementary file in the xlsx format, readable by Microsoft Excel. The raw gene expression values of the listed probes for all 20 samples can be found in columns H to AA. Gene expression values of each gene were presented as ratios between signal intensities derived from cy5 (labeling samples from the Reach- or Sham-rats) and those from cy3 (labeling the reference sample from the naïve rat). Name of the file: Table S1.xlsx. (XLSX) [file pone.0061496.s001.xlsx]

## Sheet: AprimeMinusInt
LIST OF PROBES DIFFERENTIALLY EXPRESSED IN THE REACH GROUPS BUT NOT IN THE SHAM GROUPS
	Fold Change		Fold Change		Fold Change		0-day				5-day-Reach				5-day-Sham				12-day-Reach				12-day-Sham
ProbeName	5-day-Reach VS 0-day		12-day-Reach VS 0-day		12-day-Reach VS 5-day-Reach		1	2	3	4	1	2	3	4	1	2	3	4	1	2	3	4	1	2	3	4	GeneSymbol	Description
A_42_P455825	1.22899	down	1.2696	up	1.56033	up	0.197535	0.0286035	0.22625	0.0649004	0.0231763	0.0178243	-0.170304	-0.543302	0.146941	0.0962705	0.00219146	0.108111	0.284056	0.395391	0.934316	0.281033	0.0389662	0.958577	0.361848	0.538599		Q58I80_BOMMA (Q58I80) Serine protease, partial (5%) [TC609886]
A_42_P475656	1.17254	up	1.38979	down	1.62958	down	0.273159	0.966061	1.15581	1.13307	1.29021	0.899118	0.928728	1.32857	0.750817	0.986579	0.822689	0.412194	0.693936	0.504282	0.224929	0.205488	1.12647	0.296017	0.331667	0.161446	Pip4k2b	Rattus norvegicus phosphatidylinositol-5-phosphate 4-kinase, type II, beta (Pip4k2b), mRNA [NM_053550]
A_42_P479348	1.12095	up	1.36639	down	1.53166	down	0.441454	0.808995	0.625304	0.725616	0.661428	0.75949	0.799465	1.03987	0.164382	0.146706	0.56968	0.247786	0.431612	0.398907	-0.198395	0.167764	1.38509	-0.522072	0.0400142	-0.0939178	Hhipl1	PREDICTED: Rattus norvegicus similar to KIAA1822 protein (predicted) (RGD1311698_predicted), mRNA [XM_343107]
A_42_P484738	1.26263	down	1.25503	up	1.58464	up	0.527148	0.548331	0.617469	0.99692	0.563972	0.469526	0.428713	-0.118092	0.953526	1.15786	0.17036	0.724328	1.08591	0.909243	0.597368	1.40823	-0.37264	1.66124	0.163646	0.864553	Ctgf	Rattus norvegicus connective tissue growth factor (Ctgf), mRNA [NM_022266]
A_42_P514419	1.22558	down	1.26626	up	1.55191	up	-0.00944328	-0.133174	0.0201873	-0.287091	-0.219482	-0.468726	-0.339372	-0.555809	-0.298893	-0.00933353	-0.280997	-0.0409498	0.204421	0.292245	0.313325	0.142789	-0.174871	0.278152	-0.0218315	0.313203	Clp1	Rattus norvegicus CLP1, cleavage and polyadenylation factor I subunit, homolog (S. cerevisiae) (Clp1), mRNA [NM_001009599]
A_42_P517515	1.16308	down	1.44197	up	1.67712	up	-0.0679761	-0.3437	0.0718394	-0.643744	-0.129274	-0.420022	-0.419734	-0.886344	-0.0288812	0.131984	-0.388199	-0.0165987	0.334637	-0.0760231	0.526698	0.343264	-0.589008	0.610761	-0.119902	0.348784	Fam96a	Rattus norvegicus family with sequence similarity 96, member A (Fam96a), mRNA [NM_001008327]
A_42_P522171	1.18321	up	1.38518	down	1.63895	down	0.392537	0.757723	0.777848	1.31429	1.00262	0.813272	0.767571	1.62975	0.256402	0.665111	0.677617	0.445975	0.69699	0.55042	-0.0785942	0.193296	1.09325	-0.586058	0.433569	0.440832		family with sequence similarity 171, member A2 Gene [Source:MGI Symbol;Acc:MGI:2448496] [ENSRNOT00000028563]
A_42_P542672	1.1997	down	1.46227	up	1.7543	up	-0.00915715	-0.340229	-0.249908	-0.458231	-0.140048	0.0622081	-0.661358	-1.36904	0.250551	0.0968552	-0.292186	0.249645	0.116103	0.121966	0.729973	0.167285	-0.333691	1.43037	0.378207	0.588955		AGENCOURT_31542773 NIH_MGC_270 Rattus norvegicus cDNA clone IMAGE:7443061 5', mRNA sequence [CV113977]
A_42_P544648	1.27313	up	1.18001	down	1.50231	down	0.510954	0.0853977	0.609491	0.757744	0.930664	0.54018	0.982014	0.904249	0.37014	0.168346	0.449736	0.572927	0.430323	0.400152	-0.0538635	0.231783	0.416056	-0.202065	0.319725	-0.183718		40S ribosomal protein S16 [Source:UniProtKB/Swiss-Prot;Acc:P62250] [ENSRNOT00000026576]
A_42_P561580	1.25045	up	1.27483	down	1.5941	down	0.400383	0.152979	0.379713	0.93466	0.744577	0.330645	0.744095	0.714563	0.233202	0.0868415	0.0846939	0.110708	-0.0288772	0.13541	-0.306049	0.0424119	0.305281	-0.19556	0.180473	-0.204075	Rps27a	Rattus norvegicus ribosomal protein S27a (Rps27a), mRNA [NM_031113]
A_42_P570848	1.41765	down	1.81754	up	2.57665	up	0.0970545	-0.484241	-0.709784	-1.27377	-0.977353	-0.521338	-0.659931	-1.67278	0.17664	0.363954	-0.56301	0.0676984	-0.369062	0.153584	0.705302	0.743527	-1.0913	1.21293	0.174114	1.05961	Pcsk1	Rattus norvegicus proprotein convertase subtilisin/kexin type 1 (Pcsk1), mRNA [NM_017091]
A_42_P577938	1.08978	up	1.48197	down	1.61502	down	0.577482	1.34353	0.560391	0.858761	0.921692	0.674919	1.03949	1.20018	0.280729	0.482257	0.736226	0.218597	0.635833	0.190902	0.0773163	0.166034	1.00941	-0.451768	0.187548	0.421958	Atg9a	Rattus norvegicus ATG9 autophagy related 9 homolog A (S. cerevisiae) (Atg9a), mRNA [NM_001014218]
A_42_P625220	1.23459	up	1.21668	down	1.5021	down	0.102729	0.306543	0.153083	0.493855	0.677148	0.412653	0.392173	0.790378	0.0965128	0.153286	0.245868	0.154399	0.114036	0.217088	-0.350203	-0.0564957	0.299111	-0.308504	0.00585649	-0.0494928		eukaryotic translation initiation factor 3, subunit K [Source:RefSeq peptide;Acc:NP_001099712] [ENSRNOT00000027791]
A_42_P629062	1.19055	down	1.29255	up	1.53885	up	-0.27799	-0.0015689	-0.0752859	-0.431307	-0.294228	-0.22024	-0.910678	-0.367523	-0.211297	-0.135324	0.00359443	0.0873002	0.15485	-0.023036	0.495591	0.0673342	0.264018	0.229555	0.270294	0.678216	Crlf3	Rattus norvegicus unknown mRNA sequence. [AF072835]
A_42_P640277	1.40222	down	1.18743	up	1.66504	up	-0.105801	0.107183	0.120874	-0.363104	-0.133505	-0.185787	-0.300558	-0.634696	-0.28676	0.234735	-0.0384388	0.277075	0.502426	0.192034	0.460855	0.292185	-0.437487	0.596764	0.312498	0.901619	Enc1	Rattus norvegicus ectodermal-neural cortex 1 (Enc1), mRNA [NM_001003401]
A_42_P646567	1.44	up	1.22314	down	1.76132	down	0.39059	0.49292	0.528895	0.553702	0.555767	0.970095	1.28607	1.25844	0.532431	0.421574	0.721929	0.249059	0.250262	0.258869	0.144562	0.15007	0.653999	0.207606	0.276078	-0.0615024	Slc12a6	Rattus norvegicus solute carrier family 12, member 6 (Slc12a6), mRNA [NM_001109630]
A_42_P648826	1.27551	up	1.23297	down	1.57266	down	0.387685	0.364706	0.698266	0.922705	1.11028	0.543631	0.913238	1.21051	0.802598	0.881889	0.710721	0.293682	0.681341	0.204259	0.192925	0.0862969	0.546379	0.220026	0.270598	0.0307695	Ankrd52	AKR1_SCHPO (Q09701) Palmitoyltransferase akr1 (Ankyrin repeat-containing protein akr1) , partial (4%) [TC614563]
A_42_P665627	1.1909	up	1.45869	down	1.73714	down	0.549768	1.10664	0.885412	0.731291	1.13219	1.13933	0.845114	1.16467	0.638355	0.518289	0.621726	0.513703	0.866387	0.289993	0.0229646	-0.0849162	0.645696	0.393152	0.544678	0.592455	Mgat5	Rattus norvegicus mannosyl (alpha-1,6-)-glycoprotein beta-1,6-N-acetyl-glucosaminyltransferase (Mgat5), mRNA [NM_023095]
A_42_P665848	1.51963	down	1.50203	up	2.28252	up	-0.378824	-0.706713	-0.541	-1.18017	-1.30535	-0.811417	-1.08161	-2.0232	-0.551187	-0.669759	-0.702995	-0.342039	-0.509567	-0.385534	0.526866	-0.0908185	-0.840629	0.812152	-0.243039	0.0116559	Tspan12	Rattus norvegicus tetraspanin 12 (Tspan12), mRNA [NM_001015026]
A_42_P686680	1.22506	up	1.39358	down	1.70722	down	0.0752707	0.494442	0.168702	0.612861	0.714785	0.364449	0.710037	0.733435	-0.169573	0.138232	0.11542	-0.101329	0.0465297	-0.115519	-0.213166	-0.281737	0.536188	-0.346371	-0.169492	-0.780811	Ubqln2	Rattus norvegicus ubiquilin 2 (Ubqln2), mRNA [NM_001108251]
A_42_P687001	1.09946	down	1.44659	up	1.59047	up	-0.302202	-0.54523	-0.636578	-0.992285	-0.779532	-0.371124	-0.711287	-1.16152	-0.142617	-0.215895	-0.246929	0.112993	-0.159433	-0.488365	0.172556	0.129576	-0.857088	0.593224	-0.0831728	0.00644302		PREDICTED: Rattus norvegicus ELMO domain containing 1 (predicted) (Elmod1_predicted), mRNA [XR_008801]
A_42_P688367	1.53228	up	1.09849	down	1.6832	down	-0.184655	-0.388962	-0.745551	-0.499746	0.0639067	0.193819	0.344147	0.492045	0.0608143	-0.116335	0.356058	-0.102935	-0.386506	-0.380426	-0.758841	-0.293911	0.767223	-0.55023	-0.106843	-0.285548	Tet2	PREDICTED: Rattus norvegicus similar to KIAA1546 protein (predicted) (RGD1311625_predicted), mRNA [XM_227694]
A_42_P695017	1.04449	down	1.50405	up	1.57097	up	-0.185774	-0.191837	-0.506365	-0.907711	-0.686158	-0.176275	-0.31477	-0.865662	-0.175058	0.16121	-0.126824	-0.119089	0.0109214	0.0159188	0.334623	0.202276	-0.248023	0.429816	-0.0211648	0.260761	Nufip1	Rattus norvegicus nuclear fragile X mental retardation protein interacting protein 1 (Nufip1), mRNA [NM_001007758]
A_42_P736889	1.23611	up	1.28712	down	1.59102	down	0.749352	0.627533	0.930457	0.966356	1.13937	0.831607	1.20383	1.32211	0.688954	0.847404	0.632396	0.272455	0.533632	0.88124	0.140933	0.261302	1.22014	0.181407	0.368886	-0.0568676		IQ motif and Sec7 domain 2 Gene [Source:MGI Symbol;Acc:MGI:3528396] [ENSRNOT00000038211]
A_42_P736967	1.15329	up	1.54665	down	1.78374	down	0.476051	0.882934	0.601329	0.602041	1.22785	0.424049	0.924725	0.808765	0.345874	0.122767	0.248295	0.00339884	0.203404	0.412774	-0.478901	-0.0915041	1.18507	-0.0565023	-0.0514554	-0.873407	Zdhhc18	Rattus norvegicus zinc finger, DHHC domain containing 18 (Zdhhc18), mRNA [NM_001039339]
A_42_P739721	1.31324	up	1.85878	down	2.44102	down	0.421628	1.2098	1.06001	1.68813	1.30659	0.934972	1.39578	2.31475	0.239246	0.497896	0.793948	0.394568	0.436047	0.611372	-0.271755	0.0264941	1.19469	-0.863489	0.238676	-0.326095	Bat2l	Rattus norvegicus HLA-B associated transcript 2-like (Bat2l), mRNA [NM_001134518]
A_42_P744033	1.26206	down	1.30798	up	1.65074	up	-0.330762	-0.263775	-0.656677	-0.331953	-0.818088	-0.35793	-0.683502	-1.06675	0.0347719	-0.192514	-0.0711154	-0.193401	-0.371306	-0.0285263	0.375957	-0.00992392	-0.179873	0.00380988	-0.302896	0.314184	Mtmr10	Rattus norvegicus myotubularin related protein 10 (Mtmr10), mRNA [NM_001100846]
A_42_P789584	1.3277	up	1.34676	down	1.78809	down	-0.00498958	0.64129	-0.163142	0.214448	0.288729	-0.0169759	0.800742	1.25083	-0.024333	0.121456	0.337573	0.178026	-0.445879	-0.0227646	-0.275047	-0.286661	0.962314	-0.577704	-0.235991	-0.160805	Suv420h1	Rattus norvegicus suppressor of variegation 4-20 homolog 1 (Drosophila) (Suv420h1), mRNA [NM_001108512]
A_42_P840836	1.23765	up	1.26294	down	1.56308	down	0.169516	0.343249	-0.0024195	0.413182	0.345358	0.223695	0.39135	1.19352	0.164536	-0.0127639	0.0999966	0.323702	-0.0843239	0.192004	-0.530053	-0.00125791	0.770468	-0.414679	0.100016	-0.585912	Ntm	Rattus norvegicus neurotrimin (Ntm), mRNA [NM_017354]
A_42_P843366	1.18089	up	1.53502	down	1.81268	down	0.211307	1.07699	0.255172	0.483346	0.471	0.429916	0.645185	1.44019	0.335229	0.33749	0.52579	0.117697	-0.153452	0.171796	-0.348416	-0.116127	1.05359	-1.20164	0.0654115	-0.368999	Adnp	Rattus norvegicus activity-dependent neuroprotector homeobox (Adnp), mRNA [NM_022681]
A_43_P10045	1.29536	up	1.71245	down	2.21825	down	0.926175	0.810603	0.463409	1.85529	1.54393	0.964186	1.08254	1.95824	1.03854	0.560806	1.0715	1.10095	-0.780743	0.93559	0.115373	0.681004	0.677684	0.333707	0.623763	-0.516645		BF398507 UI-R-BS2-bep-f-03-0-UI.s1 UI-R-BS2 Rattus norvegicus cDNA clone UI-R-BS2-bep-f-03-0-UI 3', mRNA sequence [BF398507]
A_43_P10568	1.81337	down	1.67747	up	3.04188	up	-0.0125418	-0.392349	-0.382402	-0.913721	-1.24495	-0.583285	-1.04758	-2.25989	-0.0603346	-0.200802	-0.305312	0.0827236	-0.0811882	-0.142813	0.85049	0.657653	-0.741794	1.54123	0.353045	0.637498		Q7TGL0_9CALI (Q7TGL0) Capsid (Fragment), partial (13%) [TC587033]
A_43_P10706	1.00579	up	1.62542	up	1.61606	up	-0.187006	-0.17475	-0.705774	-1.36162	-1.13144	0.0260116	-0.75199	-0.538401	0.101224	0.0935499	0.0660153	0.132654	0.184808	-0.0977412	0.153128	0.133898	-0.398217	0.153506	0.0301552	0.460061	Tbpl1	Rattus norvegicus TATA box binding protein-like 1 (Tbpl1), mRNA [NM_001127201]
A_43_P10744	1.28989	down	1.40468	up	1.81187	up	-0.158223	-0.427346	-0.274591	-0.928307	-0.711352	-0.263572	-1.04122	-1.24131	-0.0677968	-0.0309476	-0.384878	0.0552473	0.125633	-0.248898	0.270236	0.025508	-0.812516	0.464874	0.0820598	0.198484	Rsl24d1	Rattus norvegicus ribosomal L24 domain containing 1 (Rsl24d1), mRNA [NM_001014212]
A_43_P10788	1.04658	up	1.7051	down	1.78452	down	-0.0246482	0.629085	0.684122	0.815495	1.13967	0.481355	0.70471	1.26763	0.318378	0.42047	0.00104235	0.381842	0.067133	0.360325	-0.552457	-0.116154	0.834316	-0.412246	0.00454007	-0.523128		Q6C1P0_YARLI (Q6C1P0) Similarity, partial (5%) [TC608810]
A_43_P10843	1.48493	up	1.46848	down	2.1806	down	0.40508	0.95421	0.390213	0.513839	0.76948	0.774104	1.03215	1.96921	0.367534	0.237019	0.357591	0.386839	0.44931	0.170273	-0.515109	-0.0584297	1.11133	-0.636459	0.170488	-0.330925	Ahcyl1	Rattus norvegicus adenosylhomocysteinase-like 1 (Ahcyl1), mRNA [NM_001108561]
A_43_P11899	1.47144	up	1.14246	down	1.68107	down	-0.0489346	0.391834	-0.00952291	-0.30767	0.101431	0.57847	0.723347	0.851382	0.552784	0.335631	0.660167	0.0506525	0.390115	-0.667601	-0.327986	-0.137416	-0.287341	0.105082	-0.0237479	0.384818	Uhmk1	Rattus norvegicus U2AF homology motif (UHM) kinase 1 (Uhmk1), mRNA [NM_017293]
A_43_P12014	1.60055	up	1.11109	down	1.77835	down	1.13548	0.902495	0.520673	-0.0833683	0.925467	1.31316	1.89261	1.05833	0.696917	0.938579	0.996059	0.851425	0.313231	0.398758	0.527909	0.6275	0.805496	1.3323	0.141664	0.451104	Fgf2	Rat basic fibroblast growth factor (FGF) mRNA, complete cds. [M22427]
A_43_P12088	1.21139	up	1.25017	down	1.51445	down	0.425527	0.58042	0.485521	0.688584	0.707966	1.06045	0.79353	0.724777	0.614238	0.569662	0.619829	-0.247226	0.432463	-0.035685	0.25285	0.241921	0.736338	0.086618	0.133171	0.258816	Syt7	Rattus norvegicus synaptotagmin VII (Syt7), mRNA [NM_021659]
A_43_P12161	1.30166	up	1.27502	down	1.65964	down	0.435064	0.498059	-0.162839	0.213837	0.163988	0.821217	0.819411	0.700901	0.460295	0.124521	0.684151	0.279487	-0.0933914	-0.0192786	-0.165576	-0.13971	0.429285	0.386596	0.192937	-0.0480919	Gtf2a1	Rattus norvegicus general transcription factor IIA, 1 (Gtf2a1), mRNA [NM_022208]
A_43_P12285	1.34271	up	1.35789	down	1.82325	down	-0.0506601	0.503781	0.526915	0.937664	0.753812	0.409145	0.97152	1.48379	0.912049	0.191988	0.349945	-0.0824074	0.203396	0.286784	-0.35909	0.0211316	0.219309	-0.360921	-0.140241	-0.509683	Mecp2	Rattus norvegicus methyl CpG binding protein 2 (Mecp2), mRNA [NM_022673]
A_43_P12430	1.22544	up	1.22463	down	1.5007	down	0.0279865	0.48167	-0.193328	-0.0122119	0.0212955	0.335832	0.319047	0.80113	0.000938376	-0.156851	-0.081933	-0.0404338	-0.0864401	-0.149109	-0.406878	-0.222823	0.210892	-0.504707	-0.0133895	-0.396457	Mtpn	Rattus norvegicus myotrophin (Mtpn), mRNA [NM_024374]
A_43_P12614	1.29714	up	1.21617	down	1.57754	down	0.298436	0.611709	0.13863	0.147568	0.323061	0.641547	0.778912	0.954155	0.58983	0.348569	0.634665	0.257375	0.133639	0.123856	-0.166187	-0.0243243	0.534559	-0.100914	0.126416	-0.289959	Tmod2	Rattus norvegicus tropomodulin 2 (Tmod2), mRNA [NM_031613]
A_43_P12909	1.13527	down	1.40127	up	1.59082	up	-0.0630446	-0.123632	-0.0656367	-0.511116	-0.265112	-0.24118	-0.212152	-0.777115	0.0670755	0.0405341	0.00296589	0.0271616	0.449841	-0.000165027	0.679026	0.0548077	-0.0631828	0.441906	0.195594	0.838555	Ankh	Rattus norvegicus ankylosis, progressive homolog (mouse) (Ankh), mRNA [NM_053714]
A_43_P13335	1.15905	up	1.50952	down	1.7496	down	0.438522	0.78163	0.641437	0.475134	1.1227	0.434073	0.879374	0.752323	0.265348	0.0736333	0.120019	0.125782	0.312018	0.148527	-0.475396	-0.024786	0.746296	0.0475721	-0.0594139	-0.796381	Foxe1	Rattus norvegicus forkhead box E1 (thyroid transcription factor 2) (Foxe1), mRNA [NM_138909]
A_43_P13441	1.32044	up	1.21537	down	1.60482	down	0.34741	0.819611	0.367296	-0.0997752	0.591682	0.488624	0.608371	1.34996	0.512268	0.539229	0.677177	0.0363407	0.421293	-0.103092	0.123877	-0.133102	0.451982	0.413251	0.279348	0.335164	Sec23a	Rattus norvegicus Sec23 homolog A (S. cerevisiae) (Sec23a), mRNA [NM_001105732]
A_43_P13675	1.34597	down	1.14718	up	1.54407	up	-0.277271	0.435697	0.0675678	-0.109159	-0.300628	-0.126867	-0.514909	-0.655347	-0.198383	-0.190921	-1.45764	-0.253576	0.320489	0.103476	0.499752	-0.0145235	0.0698986	-0.130966	0.38167	0.500456	Reep1	Rattus norvegicus receptor accessory protein 1 (Reep1), nuclear gene encoding mitochondrial protein, mRNA [NM_001108633]
A_43_P13702	1.2188	up	1.38979	down	1.69388	down	0.0279713	0.344098	0.179691	0.571385	0.681283	0.253729	0.561591	0.76841	0.0365582	-0.0658131	0.174334	-0.101488	0.186931	-0.0621242	-0.594175	-0.306936	0.279001	-0.393629	-0.168963	-0.81463	Hexim1	Rattus norvegicus hexamethylene bis-acetamide inducible 1 (Hexim1), mRNA [NM_001025136]
A_43_P13812	1.19495	up	1.49418	down	1.78547	down	0.131568	0.943917	0.563253	0.832035	0.751726	0.599707	0.774339	1.37278	0.292745	0.403042	0.324762	0.203247	0.30051	0.12919	-0.113041	-0.163306	1.11831	-0.217741	-0.367875	-0.206835	Snx18	Rattus norvegicus sorting nexin 18 (Snx18), mRNA [NM_001107652]
A_43_P15280	1.30064	up	1.23675	down	1.60855	down	0.346336	0.517428	0.499949	0.538793	0.893488	0.621633	1.0184	0.885848	0.436135	0.515875	0.609661	0.490991	0.685248	0.3478	-0.226951	-0.129786	0.746283	-0.15008	0.25721	-0.155849	Tef	Rattus norvegicus thyrotrophic embryonic factor (Tef), mRNA [NM_019194]
A_43_P15829	1.46882	up	1.34155	down	1.97049	down	0.338686	0.952649	0.00961201	0.355002	0.407954	0.801106	0.775187	1.89034	0.372137	0.419012	0.778182	0.497911	0.17236	0.0468835	-0.216286	-0.0426055	0.643842	-0.471066	0.0372353	0.0435095		Ankyrin Fragment [Source:UniProtKB/TrEMBL;Acc:P97582] [ENSRNOT00000015386]
A_43_P16022	1.21152	up	1.42083	down	1.72136	down	0.431699	0.566086	1.02411	0.847333	0.994677	0.682986	0.766924	1.53192	0.642524	0.397331	0.31995	0.337703	0.612786	0.260568	0.0114298	-0.0424719	0.58353	-0.386225	0.0387611	0.145214	Acvr1b	Rattus norvegicus activin A receptor, type IB (Acvr1b), mRNA [NM_199230]
A_43_P16199	1.42298	up	1.44042	down	2.04969	down	0.0844513	0.873906	0.436453	0.682585	1.05915	0.489517	1.08659	1.4778	0.47191	0.5061	0.580349	0.382221	0.533479	0.364349	-0.603764	-0.32262	0.429415	-0.283226	-0.235403	0.104782	Fgfr2	Rattus norvegicus fibroblast growth factor receptor 2 (Fgfr2), transcript variant b, mRNA [NM_001109892]
A_43_P16651	1.45357	up	1.17094	down	1.70205	down	0.157644	0.761521	0.259235	-0.0268249	0.4434	0.654349	1.07155	1.14068	0.507399	0.241941	0.575463	0.194074	0.337956	0.0741273	0.0034522	-0.174651	0.534542	-0.0946112	0.0135774	0.0596542	Cpeb4	Rattus norvegicus cytoplasmic polyadenylation element binding protein 4 (Cpeb4), mRNA [NM_001106992]
A_43_P16889	1.11289	up	1.38062	down	1.53648	down	0.141255	1.04243	0.441185	0.427852	0.442217	0.261338	0.794134	1.17229	0.156258	0.141009	0.294129	-0.0901355	0.400332	0.136587	-0.188699	-0.156772	1.01849	-0.550485	-0.231086	-0.394263	RGD1307929	RGD1307929 protein Fragment [Source:UniProtKB/TrEMBL;Acc:Q5BJX7] [ENSRNOT00000016084]
A_43_P16949	1.05793	up	2.20327	down	2.33089	down	0.935706	1.1986	0.854737	1.01854	0.995838	1.05393	0.84461	1.43816	0.458915	0.515715	1.06907	0.974387	0.646893	-0.643739	0.242283	-0.796431	-0.0677766	0.670345	1.0329	-0.0842191	Sgca	Rattus norvegicus sarcoglycan, alpha (dystrophin-associated glycoprotein) (Sgca), mRNA [NM_001107039]
A_43_P16967	1.41318	up	1.14478	down	1.61777	down	1.2235	0.670056	0.919039	0.618334	0.851991	1.69081	1.56263	1.32128	1.32119	1.45425	1.68748	0.989553	1.1732	0.499826	0.450092	0.52755	-0.251089	1.37055	0.873841	0.45883	Snx10	Rattus norvegicus sorting nexin 10 (Snx10), mRNA [NM_001013085]
A_43_P17088	1.29623	up	1.37304	down	1.77978	down	0.337251	0.68961	0.512552	0.538245	1.04389	0.563407	0.763235	1.20443	0.421036	0.340449	0.400243	0.363184	0.140873	0.150863	-0.00843525	-0.0351277	0.782792	0.0452576	-0.0481529	-0.635608	Agpat5	Rattus norvegicus 1-acylglycerol-3-phosphate O-acyltransferase 5 (lysophosphatidic acid acyltransferase, epsilon) (Agpat5), mRNA [NM_001134744]
A_43_P17337	1.08175	up	1.54657	down	1.67299	down	0.0404367	0.364368	0.198328	0.751431	0.494648	0.202861	0.355145	0.75536	0.204105	-0.0203637	0.161976	0.155135	0.0524865	-0.360849	-0.320569	-0.532785	0.565259	-0.488638	-0.453519	-0.439144		Q69ZY2_MOUSE (Q69ZY2) MKIAA0830 protein (Fragment), partial (45%) [TC622864]
A_43_P17354	1.51143	up	1.28337	down	1.93972	down	0.530582	2.84126	0.673656	0.533929	1.0782	1.01201	0.755574	1.85542	0.877569	0.525586	0.827945	0.900525	0.593637	0.322344	-0.0588003	0.0206275	0.673862	0.0761182	0.0559491	0.146569		PREDICTED: Rattus norvegicus similar to CG17293-PA (LOC689906), mRNA [XR_006751]
A_43_P17404	1.27456	up	1.46235	down	1.86386	down	0.195076	0.697112	1.06113	0.722722	1.05178	0.777265	0.905512	1.34149	0.35924	0.499813	0.234774	0.0293855	0.6	0.0919352	-0.0986825	-0.110387	0.88077	-0.915028	-0.0646981	-0.113261	Sgsm2	Rattus norvegicus small G protein signaling modulator 2 (Sgsm2), mRNA [NM_001107020]
A_43_P17565	1.36914	up	1.30766	down	1.79038	down	0.847692	0.745536	1.18351	1.0222	1.25913	1.23843	1.61488	1.49959	0.813381	0.822008	1.22258	0.737862	1.14951	0.481777	0.305524	0.314164	0.635867	1.41253	0.327315	0.159788		Rattus norvegicus cDNA clone IMAGE:7311611. [BC092613]
A_43_P17598	1.41829	up	1.33428	down	1.8924	down	0.481738	1.00829	0.588246	0.622347	0.886004	0.738178	1.29828	1.79477	0.63813	0.196484	0.687504	0.506464	0.559034	0.390292	-0.0172367	0.104279	0.802204	-0.233868	0.311854	0.092887	Dpp8	Rattus norvegicus dipeptidylpeptidase 8 (Dpp8), mRNA [NM_001108159]
A_43_P17656	1.2389	up	1.57986	down	1.95729	down	0.0952845	0.730028	0.719452	0.64144	0.864815	0.437825	0.950007	1.16978	0.212239	0.161772	0.291578	-0.0837221	0.177114	0.104402	-0.366992	-0.367515	0.656992	-0.150325	-0.0527459	-0.407602	Hnrnpul1	Rattus norvegicus heterogeneous nuclear ribonucleoprotein U-like 1 (Hnrnpul1), mRNA [NM_001108477]
A_43_P17680	1.41463	up	1.17352	down	1.66009	down	0.453526	0.502193	0.59007	0.390307	1.0809	0.466166	1.07346	1.31726	0.501471	0.274252	0.49868	-0.0666904	0.458669	0.106563	0.277565	0.169932	0.397022	0.384703	0.150421	-0.130451	Med1	Rattus norvegicus mediator complex subunit 1 (Med1), mRNA [NM_001134361]
A_43_P17941	1.25398	up	1.27479	down	1.59857	down	0.425751	0.771192	0.576314	0.489686	0.496428	0.877552	1.45619	0.738848	0.503263	0.739215	0.582729	0.360102	0.48506	0.222101	0.0334453	0.121288	0.539562	0.225647	0.0130082	-0.0711641	Zfpm2	Rattus norvegicus zinc finger protein, multitype 2 (Zfpm2), mRNA [NM_001130501]
A_43_P18040	1.5384	up	1.22842	down	1.88979	down	0.327194	0.749827	0.556644	0.561717	0.690048	0.881181	1.44828	1.66159	0.124161	0.474832	0.593777	0.505913	0.426278	0.58135	0.0306749	-0.0301143	1.21513	-0.4281	0.0187673	-0.145848	Slc19a2	Rattus norvegicus solute carrier family 19 (thiamine transporter), member 2 (Slc19a2), mRNA [NM_001030024]
A_43_P18239	1.36658	up	1.11493	down	1.52365	down	0.464784	0.683919	0.596195	0.175377	0.77366	0.707622	1.01973	1.22155	0.542543	0.556272	0.602289	0.326252	0.752202	0.233618	0.192693	0.113929	0.803142	0.224975	0.326113	0.0287504	Ablim1	Rattus norvegicus actin-binding LIM protein 1 (Ablim1), mRNA [NM_001044394]
A_43_P18283	1.37254	up	1.32443	down	1.81783	down	0.295992	0.908884	0.509599	0.524995	0.772207	0.599127	1.10959	1.58593	0.450645	0.477738	0.498003	0.263978	0.483897	0.349773	-0.0972119	-0.118462	0.581552	-0.13628	0.0546961	0.104343	2010-03-06	PREDICTED: Rattus norvegicus similar to KIAA0597 protein (predicted) (RGD1565757_predicted), mRNA [XM_215517]
A_43_P18302	1.40784	up	1.07037	down	1.50691	down	-0.0836612	0.475287	-0.00695132	0.0107661	0.229778	0.415054	0.707341	1.01721	0.331044	0.211982	0.499961	0.0151606	-0.0759115	0.216742	-0.106005	-0.031826	0.557303	-0.390737	0.0497847	-0.393566	Mycbp2	Rattus norvegicus MYC binding protein 2 (Mycbp2), mRNA [NM_001106055]
A_43_P18408	1.28299	up	1.2278	down	1.57525	down	0.272944	-0.0905313	-0.154311	0.125076	0.053029	0.236625	0.498213	0.803348	0.215857	0.0315476	0.366608	0.073038	-0.441335	-0.0597534	-0.225365	-0.304655	0.0189973	0.15531	-0.105745	-0.449912	Slc35a3	Rattus norvegicus solute carrier family 35 (UDP-N-acetylglucosamine (UDP-GlcNAc) transporter), member A3 (Slc35a3), mRNA [NM_001012082]
A_43_P18448	1.43019	up	1.20394	down	1.72187	down	-0.250808	0.0869674	-0.629713	-0.48592	-0.310277	0.169774	0.320809	0.605049	0.0754566	-0.0255556	0.172715	-0.122293	-0.621755	-0.594645	-0.752453	-0.381697	-0.254181	-0.374416	-0.320616	-0.697878		paternally expressed 3 Gene [Source:MGI Symbol;Acc:MGI:104748] [ENSRNOT00000020095]
A_43_P18460	1.38661	up	1.43646	down	1.99181	down	0.0600614	1.06867	0.567748	0.838678	0.869952	0.783339	1.07245	1.69567	0.30236	0.41434	0.727992	0.0577612	0.434285	0.4592	-0.37027	-0.078124	0.945082	-0.486324	0.533834	-0.177642		PREDICTED: Rattus norvegicus glucocorticoid receptor DNA binding factor 1 (Grlf1), mRNA [XM_002725583]
A_43_P18491	1.26833	up	1.73511	down	2.2007	down	0.340477	0.597821	0.929062	1.17209	1.21575	0.409429	1.06449	1.72152	0.688252	0.577595	0.544555	0.0235948	-0.0497113	0.266694	-0.235162	-0.122485	1.10664	-0.804095	-0.277103	-1.20847	Map2k7	Rattus norvegicus mitogen activated protein kinase kinase 7 (Map2k7), mRNA [NM_001025425]
A_43_P18612	1.10497	down	1.55779	down	1.4098	down	0.240153	0.0737029	-0.0125341	0.66624	0.14898	-0.222086	0.456545	0.00809671	0.109569	-0.398897	-0.456925	-0.310501	-0.217253	-0.555723	-0.510929	-0.306526	-0.171342	-0.192683	-0.487238	-0.49109	Hhip	AF116865 hedgehog-interacting protein {Mus musculus} (exp=-1; wgp=0; cg=0), partial (13%) [TC596256]
A_43_P18664	1.28448	up	1.35265	down	1.73745	down	0.387106	0.572157	0.45966	0.82419	0.725791	0.834038	0.862865	1.26517	0.505453	0.447142	0.842615	0.219171	0.494943	0.405933	-0.28331	-0.117596	0.7419	-0.429975	0.286797	-0.119049	RGD1311095	Rattus norvegicus similar to hypothetical protein FLJ20259 (RGD1311095), mRNA [NM_001134532]
A_43_P18691	1.21806	up	1.33161	down	1.62199	down	0.539228	0.640355	0.295171	0.414294	0.746102	0.647301	0.663153	0.970852	0.319602	0.358703	0.336674	0.273197	0.437497	0.109927	-0.251867	-0.0592156	0.38336	0.19019	0.227005	-0.342774	Fam20b	Rattus norvegicus family with sequence similarity 20, member B (Fam20b), mRNA [NM_001107187]
A_43_P18937	1.0177	up	1.60203	down	1.63039	down	0.124509	1.32138	0.536995	0.619357	0.561745	0.554883	0.725411	0.861473	0.124862	0.170473	0.348015	0.00588886	0.300183	0.0748786	-0.279144	-0.213286	1.16769	-0.786764	0.128568	-0.432997		LOC303259 protein Fragment [Source:UniProtKB/TrEMBL;Acc:Q5EB61] [ENSRNOT00000044539]
A_43_P19014	1.71655	up	1.0204	up	1.68223	down	0.415127	-0.367023	-0.46782	-0.370238	0.384846	0.672339	0.943892	0.327005	0.105676	0.326756	0.640996	0.275145	-0.24182	-0.045062	-0.237569	-0.148976	-0.328791	0.73405	-0.240996	-0.193458	Zbtb6	Rattus norvegicus zinc finger and BTB domain containing 6 (Zbtb6), mRNA [NM_001108953]
A_43_P19036	1.35153	up	1.31487	down	1.77708	down	-0.0199223	0.487059	-0.235245	0.405723	0.310133	0.302041	0.617665	1.14616	0.176609	0.0531225	0.416615	-0.0437556	-0.206122	-0.0651988	-0.188085	-0.482648	0.874565	-0.436111	-0.348163	-0.888431	Thrap3	Rattus norvegicus thyroid hormone receptor associated protein 3 (Thrap3), mRNA [NM_001009693]
A_43_P19189	1.39295	up	1.26881	down	1.76738	down	-0.154309	0.536558	0.0785799	0.131626	0.0925226	0.387293	0.949255	1.07595	0.259181	0.212169	0.347079	0.00639063	0.00179387	-0.0427609	-0.287733	-0.452739	0.422214	-0.317081	-0.070429	-0.355638	LOC680039	Rattus norvegicus hypothetical protein LOC680039 (LOC680039), mRNA [NM_001109388]
A_43_P19312	1.25731	down	1.45263	up	1.82641	up	0.302608	0.0738459	-0.0729676	-0.454345	-0.446459	-0.11433	-0.290533	-0.620894	0.369833	0.276707	0.169515	0.270622	0.306231	0.430909	0.667577	0.599112	-0.0617752	0.986876	0.4287	0.642118	Gmcl1	Rattus norvegicus germ cell-less homolog 1 (Drosophila) (Gmcl1), transcript variant 1, mRNA [NM_001033931]
A_43_P19327	1.25761	up	1.67216	down	2.10293	down	0.74375	0.779806	0.415751	0.347319	0.676354	0.768929	1.43445	0.45212	0.457024	0.563045	0.48775	0.215408	-0.0882754	-0.069611	-0.371792	-0.276919	0.854941	0.179658	-0.537643	-0.210365	Bach1	Rattus norvegicus BTB and CNC homology 1, basic leucine zipper transcription factor 1 (Bach1), mRNA [NM_001107113]
A_43_P19436	1.21418	up	1.23941	down	1.50486	down	-0.23422	-0.208048	-0.326431	-0.397118	-0.0119982	-0.126663	0.0728446	0.160806	-0.103168	-0.814941	0.0219779	-0.91122	-0.117001	-0.718441	-0.611635	-0.816461	0.0942617	-0.223343	-0.690288	-0.228454	Sh3d19	PREDICTED: Rattus norvegicus similar to SH3 domain protein D19 (predicted) (RGD1304885_predicted), mRNA [XM_215597]
A_43_P19497	1.38931	up	1.26497	down	1.75744	down	0.365311	0.287045	-0.0163546	0.178688	0.311697	0.71536	1.1602	0.524923	0.367811	0.148921	0.297586	0.037489	0.0531987	-0.29482	-0.00553805	-0.294561	0.410252	0.551182	-0.6146	-0.398411	Eps15	Rattus norvegicus epidermal growth factor receptor pathway substrate 15 (Eps15), mRNA [NM_001009424]
A_43_P19603	1.29612	up	1.97041	down	2.55389	down	0.694642	0.855067	0.937634	1.75755	1.72194	0.773545	1.50061	1.74561	0.578395	0.439414	0.876337	0.542189	0.0240067	0.555243	-0.53937	0.291026	1.19355	-0.417982	0.326008	-0.470634	Zc3h7b	Rattus norvegicus zinc finger CCCH-type containing 7B (Zc3h7b), mRNA [NM_001130695]
A_43_P19640	1.0793	up	1.53486	down	1.65658	down	0.156865	1.19588	0.899381	0.986715	0.900128	0.454147	1.03412	1.29084	0.141854	0.343373	0.434783	0.0362397	0.449619	0.353637	-0.148833	0.111979	1.26417	-0.600958	0.302862	-0.578783	Tnks1bp1	PREDICTED: Rattus norvegicus tankyrase 1 binding protein 1 (predicted) (Tnks1bp1_predicted), mRNA [XM_215763]
A_43_P19945	1.31095	up	1.29366	down	1.69591	down	0.155232	0.691429	0.621007	0.347674	0.91486	0.452025	0.986132	1.02476	0.381628	0.320578	0.623506	0.351168	0.555984	0.109958	-0.144373	-0.192042	0.416147	0.360282	-0.0976678	-0.185255	RGD1308601	Rattus norvegicus similar to hypothetical protein (RGD1308601), mRNA [NM_001107374]
A_43_P20007	1.18377	up	1.82219	down	2.15704	down	0.942742	1.24614	0.515374	0.798656	0.931437	0.621216	1.09639	1.8274	0.47359	0.414845	0.453755	0.432794	0.254461	-0.0394211	-0.212916	0.0380993	1.32456	-1.15693	0.0102969	-0.0968371	Sptbn4	Sptbn4 protein Fragment [Source:UniProtKB/TrEMBL;Acc:Q5BJU8] [ENSRNOT00000028393]
A_43_P20024	1.05513	up	1.50979	down	1.59302	down	0.470452	1.1997	0.839125	0.928743	1.00494	0.734459	0.766976	1.24132	0.647279	0.42613	0.669292	-0.0664644	0.683728	0.344058	0.0414265	-0.00856768	1.083	0.0809936	0.219912	0.098279	Gpd1l	PREDICTED: Rattus norvegicus similar to mKIAA0089 protein (predicted) (RGD1560123_predicted), mRNA [XM_343498]
A_43_P20085	1.24619	up	1.25029	down	1.5581	down	-0.187655	0.458417	0.210772	0.599986	0.63843	0.276828	0.44232	0.99404	0.208504	0.123718	0.23857	0.135686	0.0453902	0.0463838	-0.362089	0.0627824	0.518035	-0.683417	-0.0200462	-0.406241	Snrnp70	Rattus norvegicus small nuclear ribonucleoprotein 70 (U1) (Snrnp70), mRNA [NM_001108483]
A_43_P20819	1.73423	up	1.08316	down	1.87845	down	0.683758	1.43799	0.392688	0.767015	0.797347	1.32922	1.45467	2.0539	0.882998	0.71857	1.21811	0.757467	0.793855	0.520773	0.344679	0.337662	0.638911	-0.42386	0.568045	0.500692	Hecw1	Rattus norvegicus HECT, C2 and WW domain containing E3 ubiquitin protein ligase 1 (Hecw1), mRNA [NM_001106117]
A_43_P20833	1.26081	up	1.2405	down	1.56404	down	-0.0990772	0.489082	0.63378	0.679635	0.85703	0.38637	0.760187	1.03722	0.789327	0.158754	0.357302	-0.193701	0.229332	0.224425	-0.0624662	0.0684195	0.446301	-0.67084	-0.0424565	-0.486935	Bai1	Rattus norvegicus brain-specific angiogenesis inhibitor 1 (Bai1), mRNA [NM_001170597]
A_43_P20943	1.40372	up	1.36733	down	1.91935	down	0.154923	0.396436	0.0348377	0.454627	0.413849	0.67629	0.690312	1.21738	0.664486	0.355475	0.456024	0.0786714	-0.142315	-0.0783382	-0.209425	-0.334558	0.536998	-0.433339	-0.27929	-0.299333		enhancer of polycomb homolog 1 (Drosophila) Gene [Source:MGI Symbol;Acc:MGI:1278322] [ENSRNOT00000019968]
A_43_P21205	1.1177	up	1.51022	down	1.68796	down	0.492496	0.608494	1.1108	1.31584	1.29932	0.627939	0.919334	1.32315	0.771333	0.236926	0.145069	0.252251	0.602107	0.493449	-0.205455	0.258508	0.695076	-0.332345	0.447697	-0.339315	Scrt1	Rattus norvegicus scratch homolog 1, zinc finger protein (Drosophila) (Scrt1), mRNA [NM_001130570]
A_43_P21225	1.42637	up	1.22295	down	1.74438	down	0.0312309	0.0631184	-0.127036	0.174148	0.204912	0.573722	0.671129	0.7411	0.0899048	0.0478011	0.315581	0.256922	-0.221015	0.0998035	-0.525357	-0.373411	0.357112	0.188761	-0.411303	-0.372009	Dixdc1	Rattus norvegicus DIX domain containing 1 (Dixdc1), mRNA [NM_001037654]
A_43_P21303	1.15575	up	1.45026	down	1.67613	down	0.255143	0.834391	0.40466	0.846663	0.687818	0.745482	0.6921	1.05075	0.377736	0.170807	0.242862	-0.148072	0.584863	0.0507225	-0.451046	0.0110885	1.10259	-0.840571	0.324028	0.155888	RGD1564005	Q6P5X6_HUMAN (Q6P5X6) ANKRD13B protein (Fragment), partial (59%) [TC640639]
A_43_P21315	1.52604	up	1.01631	up	1.50154	down	0.0299634	0.451706	0.0212184	-0.239719	0.22193	0.653996	0.990316	0.836107	0.505302	0.411293	0.772252	0.406545	0.191747	0.098773	0.0444021	0.0216369	0.45102	0.446205	0.408582	0.22385	Bai3	Rattus norvegicus brain-specific angiogenesis inhibitor 3 (Bai3), mRNA [NM_001106898]
A_43_P21327	1.42987	up	1.2055	down	1.72371	down	-0.591851	-0.418853	-0.631004	-0.932934	-0.906311	0.149317	0.0506086	-0.168338	-0.633206	-0.295299	-0.0358739	-0.507599	-0.598826	-0.690595	-0.952758	-0.681605	-0.96031	-0.438533	-0.332766	-0.639932	Plxnc1	Rattus norvegicus plexin C1 (Plxnc1), mRNA [NM_001108744]
A_43_P21329	1.44974	up	1.29492	down	1.8773	down	0.502642	0.671472	0.725914	0.288887	1.04089	0.935126	1.10934	1.24675	0.551071	0.623289	0.576868	0.537238	0.515926	0.103024	0.223351	-0.144842	0.285139	0.196073	0.14827	0.148949	Fam117b	Rattus norvegicus family with sequence similarity 117, member B (Fam117b), mRNA [NM_001108797]
A_43_P21340	1.27288	up	1.51202	down	1.92463	down	0.562225	1.05935	1.02546	0.56384	0.945978	0.859804	1.49346	1.30404	0.516354	0.759913	0.529058	0.201145	0.428223	0.306683	-0.0621009	0.152155	-0.262766	0.784955	0.232956	-0.0953894	Garnl4	Rattus norvegicus GTPase activating Rap/RanGAP domain-like 4 (Garnl4), mRNA [NM_001107019]
A_43_P21358	1.38349	up	1.19712	down	1.6562	down	0.300795	0.871668	0.0747757	0.0376472	0.300265	0.735798	0.879792	1.24229	0.386733	0.292335	0.53604	0.197835	0.213036	0.162363	-0.0900975	-0.0386754	0.489635	-0.185921	0.213901	0.111032	Nova1	PREDICTED: Rattus norvegicus neuro-oncological ventral antigen 1, transcript variant 2 (Nova1), mRNA [XM_234098]
A_43_P21444	1.35239	up	1.43367	down	1.93887	down	0.0994558	0.542718	0.405952	0.584967	0.755539	0.645282	0.695316	1.279	0.0550252	0.312097	0.396277	0.128387	0.0921993	-0.0760517	-0.497445	0.0355578	1.01139	-0.589456	0.0203094	-0.411491	Arfgef2	Rattus norvegicus ADP-ribosylation factor guanine nucleotide-exchange factor 2 (brefeldin A-inhibited) (Arfgef2), mRNA [NM_181083]
A_43_P21605	1.05471	up	1.47293	down	1.55351	down	0.496347	0.713699	0.55243	0.650797	0.936071	0.107235	0.779138	0.89822	0.196334	0.254415	0.114667	0.277836	0.355578	0.0856229	-0.247374	-0.0153008	0.470212	0.600186	0.105538	-0.480646	Tarsl2	Rattus norvegicus threonyl-tRNA synthetase-like 2 (Tarsl2), mRNA [NM_001014020]
A_43_P21690	1.41401	up	1.26427	down	1.7877	down	0.288316	0.598783	0.236824	0.514524	0.437927	0.667476	1.10938	1.42284	0.492679	0.254464	0.440336	0.102057	0.0327006	0.36314	-0.111284	0.000662841	0.795082	-0.0853177	0.313039	-0.288783	Usp25	Rattus norvegicus ubiquitin specific peptidase 25 (Usp25), mRNA [NM_001107114]
A_43_P21731	1.54765	up	1.589	down	2.45923	down	0.387904	0.482404	0.547457	0.835577	1.25527	0.713336	1.26489	1.54018	0.692737	0.561444	0.584402	0.476918	-0.037242	0.535139	-0.611011	-0.306032	0.484904	0.259215	-0.0761252	-0.777959	Grlf1	PREDICTED: Rattus norvegicus glucocorticoid receptor DNA binding factor 1 (predicted) (Grlf1_predicted), mRNA [XM_001053554]
A_43_P21739	1.3042	up	1.18437	down	1.54466	down	0.358898	0.128559	-0.0841903	-0.104063	-0.0482377	0.208445	0.657714	1.01393	0.612236	0.0840436	0.348707	0.161787	-0.198388	-0.214896	-0.0384521	-0.225561	0.0404081	0.547216	-0.166997	-0.348174		ubiquitin specific peptidase 37 Gene [Source:MGI Symbol;Acc:MGI:2442483] [ENSRNOT00000032719]
A_43_P21744	1.29503	up	1.3638	down	1.76617	down	-0.229754	0.365399	0.267199	0.574164	0.700561	0.120124	0.44815	1.20013	0.0681601	0.108865	0.646047	0.0679779	-0.0910301	-0.26551	-0.392426	-0.0645503	0.046404	-0.225222	-0.0894136	-0.454822	Odz3	Rattus norvegicus odz, odd Oz/ten-m homolog 3 (Drosophila) (Odz3), mRNA [NM_001169133]
A_43_P21925	1.24233	up	1.60937	down	1.99936	down	0.19529	0.697649	1.15457	0.547932	0.728001	0.705194	1.4075	1.00692	0.674797	0.630781	0.351867	0.0993448	0.00311434	-0.125218	-0.243612	0.215173	0.0911726	0.265985	0.0629363	-0.0260382	Mll2	Rattus norvegicus similar to myeloid/lymphoid or mixed-lineage leukemia 2; ALL1-related gene (LOC362996), mRNA [XM_343326]
A_43_P22205	1.47512	up	1.15046	down	1.69707	down	-0.239616	0.11683	0.423893	0.254543	0.466742	0.526067	0.837001	0.969172	0.130856	0.173035	0.383969	0.00249949	0.255204	0.0304489	-0.290814	-0.248028	0.496365	-0.890185	-0.33353	-0.0687576	Pcdhgb6	PREDICTED: Rattus norvegicus similar to protocadherin gamma subfamily B, 5 (LOC680448), mRNA [XR_005755]
A_43_P22646	1.274	up	1.54603	down	1.96964	down	0.521146	1.15309	0.579053	0.427661	0.943382	0.351335	1.22211	1.56156	0.34317	0.282487	0.195261	0.137914	0.339172	-0.0567855	-0.0682507	-0.0474711	0.924866	-0.122925	0.0132417	-0.48819		Q59HG3_HUMAN (Q59HG3) Ubiquitously transcribed tetratricopeptide repeat variant (Fragment), partial (6%) [TC640268]
A_43_P22996	1.22578	down	1.33505	up	1.63647	up	-0.0818234	0.300508	-0.230079	-0.532318	-0.571081	-0.0343103	-0.568772	-0.544336	0.165193	0.325202	0.0415688	-0.0231218	0.405891	0.0196754	0.405714	0.292566	-0.116258	0.109059	0.0184804	0.49831	Clp1	Rattus norvegicus CLP1, cleavage and polyadenylation factor I subunit, homolog (S. cerevisiae) (Clp1), mRNA [NM_001009599]
A_43_P23061	1.55183	up	1.01542	up	1.52827	down	0.344366	0.638578	0.469571	0.398879	1.12477	0.803016	1.17164	1.28786	0.783733	0.541026	0.751632	0.348042	0.785592	0.567491	0.293604	0.293018	0.598648	0.450267	0.373457	0.479128		astrotactin 2 Gene [Source:MGI Symbol;Acc:MGI:1889277] [ENSRNOT00000021834]
A_43_P23475	1.23293	up	1.32134	down	1.62911	down	0.713026	1.06204	1.08943	0.73955	1.25612	0.811543	1.34368	1.40105	0.530528	0.500431	0.748276	0.516212	0.740329	0.700747	0.285439	0.269528	0.94077	0.188981	0.367905	0.251511	Lmtk2	Rattus norvegicus lemur tyrosine kinase 2 (Lmtk2), mRNA [NM_001137641]
A_44_P100050	1.37509	up	1.13039	down	1.55439	down	0.685266	0.811235	0.17331	0.373737	0.514433	0.877832	1.20239	1.28699	0.606884	0.613495	0.92401	0.454555	0.320669	0.423349	0.289342	0.302903	0.767647	-0.14183	0.636683	-0.258509	Fgf14	Rattus norvegicus fibroblast growth factor 14 (Fgf14), mRNA [NM_022223]
A_44_P1006624	1.23236	down	1.29933	up	1.60124	up	-0.383758	-0.340396	-0.492466	-0.317491	-0.483303	-0.479961	-1.0401	-0.736466	-0.405311	-0.213277	-0.173824	-0.132763	0.0868207	-0.174819	0.145212	-0.0802737	-0.453056	0.122179	0.0463076	0.530567	Heatr5b	Heatr5b protein Fragment [Source:UniProtKB/TrEMBL;Acc:Q6AXS6] [ENSRNOT00000035905]
A_44_P1011369	1.10757	down	1.39871	up	1.54916	up	-0.116073	0.0398799	0.432737	0.428069	0.583062	0.204784	-0.236435	-0.356386	0.211102	1.19896	0.00904658	0.645759	0.515652	0.674767	0.936083	0.59448	0.116497	1.71544	0.226167	0.275512	Gldn	Rattus norvegicus gliomedin (Gldn), mRNA [NM_181382]
A_44_P1013314	1.32705	up	1.39811	down	1.85536	down	-0.429482	-0.289439	-0.671301	-0.00258722	-0.626783	0.98582	0.0577936	-0.176755	0.543745	-0.718851	-0.0989514	-0.777687	-0.566352	-0.890305	-1.08652	-0.78355	-0.286443	-0.00186154	-1.03306	-1.01027	Isg15	Rattus norvegicus ISG15 ubiquitin-like modifier (Isg15), mRNA [NM_001106700]
A_44_P1014379	1.31339	up	1.38052	down	1.81316	down	0.548873	0.643522	0.410808	0.309794	0.79178	0.682282	1.002	1.01013	0.331668	0.335886	0.266064	0.316424	0.436706	-0.0739946	-0.180169	-0.130379	0.318648	-0.0101252	-0.0439148	-0.111268	Cdv3	Rattus norvegicus carnitine deficiency-associated gene expressed in ventricle 3 homolog (mouse) (Cdv3), mRNA [NM_001014097]
A_44_P101625	1.30417	up	1.29665	down	1.69104	down	0.291734	0.802702	0.640382	0.538213	1.07146	0.669046	0.859557	1.20547	0.494988	0.541492	0.384826	0.18146	0.452971	0.350794	-0.175219	0.145342	0.646893	-0.249255	0.388634	-0.114276	Camk2a	Rattus norvegicus calcium/calmodulin-dependent protein kinase II alpha (Camk2a), mRNA [NM_012920]
A_44_P1017890	1.29323	down	1.20702	up	1.56097	up	-0.202348	-0.315556	-0.0602054	0.0608435	-0.17882	-0.295612	-0.496502	-1.03027	-0.101506	-0.21273	-0.356294	-0.233348	0.171815	-0.0564213	0.201845	0.251316	-0.277725	0.28633	0.0434447	0.0549679	Pcgf1	Rattus norvegicus polycomb group ring finger 1 (Pcgf1), mRNA [NM_001007000]
A_44_P1019324	1.26072	down	1.36781	up	1.72443	up	-0.307896	-0.359763	-0.577773	-1.24914	-1.02817	-0.60841	-1.10658	-1.08841	-0.532862	-0.635372	-0.574517	-0.163454	0.101137	-0.579142	-0.068674	-0.140426	-0.681358	0.0976792	-0.11743	0.000140159	Eif4a1	Rattus norvegicus eukaryotic translation initiation factor 4A1 (Eif4a1), mRNA [NM_199372]
A_44_P1019326	1.2395	down	1.35316	up	1.67723	up	-0.437666	-0.279483	-0.631638	-1.34158	-1.01709	-0.725146	-1.03195	-1.1552	-0.491495	-0.523833	-0.67736	-0.205591	0.201877	-0.715318	-0.168284	-0.263326	-0.767185	0.0560971	-0.199921	-0.0778799	Eif4a1	Rattus norvegicus eukaryotic translation initiation factor 4A1 (Eif4a1), mRNA [NM_199372]
A_44_P102481	1.17362	up	1.34681	down	1.58065	down	-0.0535927	0.111304	0.205524	0.60708	0.707602	0.285807	0.212116	0.588669	-0.116961	-0.514135	0.347015	-0.564395	-0.102323	-0.278739	-0.13942	-0.327398	0.85125	-0.865154	-0.640967	-0.325303	Sox9	Rattus norvegicus mRNA for Sry-related transcription factor Sox9, partial cds. [AB073720]
A_44_P102643	1.19094	up	1.64389	down	1.95776	down	0.285869	1.24691	1.08027	1.0488	1.09141	0.512211	1.05533	2.01128	0.339581	0.145713	0.279005	0.0179587	0.293585	0.436765	0.136263	-0.0732059	1.24861	-0.673875	0.163565	-0.526073	Slc12a5	Rattus norvegicus solute carrier family 12 (potassium-chloride transporter), member 5 (Slc12a5), mRNA [NM_134363]
A_44_P1028765	1.2137	down	1.2454	up	1.51153	up	-0.294959	0.0974463	-0.123173	-0.0622397	-0.224382	-0.0267373	-0.523696	-0.725746	-0.0574198	-0.0719052	-0.141734	-0.145297	0.441172	-0.0273408	0.312509	0.15715	0.239912	0.37948	0.43618	0.374399	R3hdm2	Rattus norvegicus R3H domain containing 2 (R3hdm2), mRNA [NM_001130557]
A_44_P1031056	1.16098	down	1.34232	up	1.55841	up	-0.347874	-0.168639	-0.436749	-0.484346	-0.397723	-0.229385	-0.766027	-0.905845	-0.305145	-0.274654	-0.204535	-0.155355	0.00489234	0.0399828	0.198138	0.0182961	-0.134035	0.330645	-0.0206213	0.254772	Plekha3	Rattus norvegicus pleckstrin homology domain-containing, family A (phosphoinositide binding specific) member 3 (Plekha3), mRNA [NM_001013077]
A_44_P103160	1.11978	down	1.47572	up	1.65249	up	-0.676313	-0.447387	-0.324538	-0.733241	-0.695444	-0.372959	-1.08844	-0.677506	-0.0839749	-0.187186	-0.226771	-0.0941896	0.329129	-0.252788	-0.0313825	0.0192376	-0.107702	-0.452158	0.169816	0.277106	Inpp5b	Rattus norvegicus inositol polyphosphate-5-phosphatase B (Inpp5b), nuclear gene encoding mitochondrial protein, mRNA [NM_001100755]
A_44_P103170	1.28998	up	1.24398	down	1.60472	down	0.0543251	0.564426	0.441509	0.410193	0.457504	0.374673	0.829085	1.2786	0.226131	0.255319	0.561069	0.0763178	0.253639	0.220561	-0.0149449	-0.248677	0.829193	0.0641785	0.0497532	-0.574287	Eya3	Rattus norvegicus eyes absent homolog 3 (Drosophila) (Eya3), mRNA [NM_001107910]
A_44_P103176	1.62045	up	1.11318	down	1.80386	down	0.0940646	0.0998301	-0.285789	-0.48294	0.302357	0.787404	1.23693	0.846689	0.444311	0.538272	0.730372	-0.0121456	0.172311	-0.149732	0.201284	-0.454838	-0.0796142	0.421044	0.226058	-0.134162
A_44_P1035051	1.20598	up	1.46722	down	1.76944	down	0.458852	0.948477	0.731879	0.953916	1.03759	0.559217	1.18607	1.39107	0.376583	0.41028	0.292729	0.383868	0.397151	0.280071	-0.00521473	0.208779	0.580679	0.341389	0.171653	0.194084	Ppp1r15b	Rattus norvegicus protein phosphatase 1, regulatory (inhibitor) subunit 15b (Ppp1r15b), mRNA [NM_001107175]
A_44_P1039444	1.2025	up	1.60323	down	1.92788	down	0.758686	1.4464	1.17707	1.09732	1.30895	0.766209	1.44327	2.02518	0.82807	0.637257	0.569619	0.0938711	0.968875	0.568376	0.104886	0.113392	1.94353	-0.105416	0.342735	0.121376	Lasp1	Rattus norvegicus LIM and SH3 protein 1 (Lasp1), mRNA [NM_032613]
A_44_P1047615	1.19319	down	1.31387	up	1.5677	up	-0.167937	-0.365564	-0.581501	-0.920653	-0.860131	-0.373111	-0.680829	-1.14089	-0.187078	-0.200624	-0.245869	-0.228934	-0.372519	-0.262788	0.134463	0.0404959	-0.287131	0.20958	-0.121832	0.16003	Lsm14a	Rattus norvegicus LSM14A, SCD6 homolog A (S. cerevisiae) (Lsm14a), mRNA [NM_001127552]
A_44_P107266	1.41445	up	1.44509	down	2.04402	down	0.620557	1.14059	0.59802	0.57271	0.947672	1.17367	1.33985	1.47167	0.814821	0.724402	0.82246	0.476848	0.673457	0.10993	-0.101098	0.124942	0.487293	0.316956	0.511882	0.0528889		LRRGT00072 [Source:UniProtKB/TrEMBL;Acc:Q6TUH2] [ENSRNOT00000041508]
A_44_P107801	1.28925	up	1.39393	down	1.79713	down	0.377151	1.16852	0.579408	0.775764	0.945467	0.672359	1.11235	1.63679	0.478986	0.584993	0.523023	0.188717	0.569237	0.261209	0.1072	0.0465555	1.35576	-0.141638	-0.112804	-0.326501		PREDICTED: Rattus norvegicus protein phosphatase 1, regulatory (inhibitor) subunit 16B (Ppp1r16b), mRNA [XM_001058014]
A_44_P108028	1.07468	down	1.43017	up	1.53698	up	-0.462855	-0.564583	-0.367307	-0.717706	-0.597618	-0.40935	-0.600975	-0.920155	-0.0648851	-0.217405	-0.38224	-0.339546	-0.0923472	-0.230883	0.18828	0.0872498	-0.647084	0.317555	-0.0757283	0.14882		Q4V7E8_RAT (Q4V7E8) Leucine rich repeat (In FLII) interacting protein 2, complete [TC583718]
A_44_P108217	1.46592	up	1.43398	down	2.1021	down	-0.637059	0.250129	-0.0762277	0.479329	0.395087	0.0962705	0.481835	1.25019	-0.220134	-0.121388	0.320141	-0.387867	-0.40111	-0.301715	-0.677669	-0.683439	0.774592	-1.76946	-0.568238	-0.620884
A_44_P108680	1.15905	up	1.57019	down	1.81994	down	0.619733	1.25572	1.15176	1.36521	1.68827	0.780333	1.20446	1.57115	0.743842	0.609549	0.467894	0.30707	0.642393	0.679595	0.0967817	0.369888	1.27686	0.374402	0.279206	-0.360789	Ppp2r2c	Rattus norvegicus protein phosphatase 2 (formerly 2A), regulatory subunit B, gamma isoform (Ppp2r2c), mRNA [NM_057116]
A_44_P108682	1.18855	up	1.59053	down	1.89043	down	0.518199	1.35433	1.13577	1.22621	1.32185	0.782634	1.40068	1.72618	0.78412	0.491769	0.58719	0.31466	0.307575	0.902837	0.0879251	0.25814	1.60682	0.242579	0.0729093	-0.597728	Ppp2r2c	Rattus norvegicus protein phosphatase 2 (formerly 2A), regulatory subunit B, gamma isoform (Ppp2r2c), mRNA [NM_057116]
A_44_P109584	1.3185	up	1.49605	down	1.97254	down	0.54577	0.703001	0.442526	0.43473	0.360536	1.0808	0.977304	1.30295	0.437859	0.310059	0.226482	0.407629	0.223725	0.0764547	-0.312379	-0.186414	0.694816	-0.0891856	0.19581	0.154374	Nova1	RNA-binding protein Nova-1 Fragment (Neuro-oncological ventral antigen 1) [Source:UniProtKB/Swiss-Prot;Acc:Q80WA4] [ENSRNOT00000050372]
A_44_P109887	1.28941	up	1.17104	down	1.50996	down	0.344069	0.371025	0.16457	0.42677	0.339015	0.877961	0.572483	0.983831	0.49566	0.298063	0.642761	0.424949	0.294797	0.303327	-0.188311	-0.0145597	0.688247	0.0111237	0.408232	-0.0511379	Ccni	Rattus norvegicus cyclin I (Ccni), mRNA [NM_001105998]
A_44_P111212	1.10881	down	1.48793	up	1.64984	up	-0.602968	-0.512068	-0.591381	-0.584544	-0.807483	-0.570359	-0.787424	-2.07075	-0.290729	-0.292073	-0.642533	-0.278267	-0.470212	-0.0194026	0.47696	0.0149316	-0.65023	0.465343	-0.288585	0.135115	RGD1564200	Rattus norvegicus similar to hypothetical protein MGC34646 (RGD1564200), mRNA [NM_001108969]
A_44_P112149	1.22105	up	1.39415	down	1.70233	down	0.301506	0.806891	0.299408	0.0241813	0.123423	0.570062	0.638445	1.25255	0.389485	0.300557	0.475679	0.169131	0.0606737	0.0396653	-0.321014	-0.264889	0.43673	-0.237714	-0.00825976	-0.219932	Tnks2	Rattus norvegicus tankyrase, TRF1-interacting ankyrin-related ADP-ribose polymerase 2 (Tnks2), mRNA [NM_001107607]
A_44_P112788	1.17916	up	1.42933	down	1.68541	down	0.381986	1.1143	0.655521	0.757265	0.947331	0.684059	0.930611	1.29811	0.520082	0.28292	0.310948	-0.108261	0.481104	0.388584	-0.0453133	0.0233374	1.19792	-0.128915	0.503142	-0.190538	Bcl2l2	Rattus norvegicus Bcl2-like 2 (Bcl2l2), mRNA [NM_021850]
A_44_P113157	1.50443	down	1.16145	up	1.74732	up	-0.0420762	1.08065	0.18105	0.363985	-0.0435104	-0.24073	-0.25545	-0.233563	-0.371057	0.175903	0.145788	0.050312	0.0060329	0.774372	1.0552	0.611734	1.01188	-0.174659	0.391831	0.548551		AA955388 UI-R-A1-ex-a-11-0-UI.s1 UI-R-A1 Rattus norvegicus cDNA clone UI-R-A1-ex-a-11-0-UI 3' similar to gi [AA955388]
A_44_P114692	1.0219	down	1.55348	up	1.58749	up	0.325647	0.156505	-0.405234	-0.839399	-0.800573	0.253277	-0.250482	-0.0897036	0.368057	0.191596	0.618084	0.536404	0.33581	0.270545	0.560515	0.612652	0.0630339	0.681315	0.545441	1.13555	LOC363433	Rattus norvegicus similar to RIKEN cDNA 1700001E04 (LOC363433), mRNA [XM_343755]
A_44_P117850	1.51357	up	1.40525	up	1.07708	down	-0.485329	0.106844	-0.216949	-0.111505	-0.0086041	0.344443	0.613805	0.735228	0.350529	0.35071	0.585565	0.280473	0.26967	0.321881	0.194832	0.469995	0.397948	0.487885	0.332516	0.0347308		Rattus norvegicus chromosome 7, 14 clones, strain BN/SsNHsdMCW RNOR03304660, whole genome shotgun sequence [AABR03055518]
A_44_P118970	1.11229	down	1.43121	up	1.59193	up	-0.360718	-0.193582	-0.467947	-0.440135	-0.579601	-0.208211	-0.461896	-0.826824	0.166498	-0.061944	-0.233691	-0.0875092	-0.196947	0.0544852	0.274284	0.474751	-0.235291	0.27185	0.181117	0.420958	Il12a	Rattus norvegicus interleukin 12a (Il12a), mRNA [NM_053390]
A_44_P119419	1.56889	up	1.00296	down	1.57353	down	0.12254	-0.11765	-0.301985	-0.864958	0.0295877	0.470512	0.661036	0.275772	0.278407	-0.0426874	0.270261	-0.119935	-0.286963	-0.428398	-0.130765	-0.332985	-0.136921	0.458477	-0.202221	-0.216999	RGD1307986	Rattus norvegicus similar to RIKEN cDNA 5330414D10 (LOC312924), mRNA [XM_232634]
A_44_P121308	1.18132	up	1.28355	down	1.51629	down	0.693068	0.468101	0.789446	0.46573	0.848975	0.841684	0.507214	1.18009	0.577992	0.598214	0.793886	0.0885783	0.481039	0.0654641	0.277717	0.151548	0.371162	-0.0064277	0.620827	-0.119353	Rasgrf2	Rattus norvegicus RAS protein-specific guanine nucleotide-releasing factor 2 (Rasgrf2), mRNA [NM_053721]
A_44_P126061	1.21419	up	1.30422	down	1.58357	down	-0.407177	-0.354991	-0.441834	-0.106362	-0.23315	0.435494	-0.0892983	-0.303449	0.0815525	-0.532107	-0.210595	-0.560388	-0.601368	-0.536002	-0.89776	-0.808	-0.0486669	-0.806188	-0.67186	-0.855248	Oasl2	Rattus norvegicus 2'-5' oligoadenylate synthetase-like 2 (Oasl2), mRNA [NM_001009682]
A_44_P126311	1.25028	up	1.45092	down	1.81406	down	0.15688	0.773639	0.29348	0.278835	0.627341	0.20538	0.727013	1.23212	0.100918	-0.012659	0.157542	0.0531672	-0.00993058	0.193123	-0.508442	-0.319791	1.02093	-0.482919	-0.147447	-0.737286		cell cycle associated protein 1 Gene [Source:MGI Symbol;Acc:MGI:1858234] [ENSRNOT00000012428]
A_44_P126572	1.33916	up	1.33463	down	1.78729	down	0.323581	1.09033	0.657041	0.692319	0.926693	0.879045	1.17271	1.47015	0.629266	0.277878	0.587632	0.178489	0.636779	0.468554	-0.0272092	0.019391	0.510451	-0.697426	0.395023	-0.139869	Zfp251	PREDICTED: Rattus norvegicus zinc finger protein 251 (predicted) (Znf251_predicted), mRNA [XM_345851]
A_44_P128359	1.14373	up	1.59894	down	1.82875	down	0.511629	1.27366	1.09211	1.1951	1.32445	0.616434	1.27545	1.63113	0.482244	0.474607	0.689398	0.248739	0.864552	0.34094	-0.00873283	0.167279	1.39186	-0.403077	0.320161	-0.225672	Otud7a	PREDICTED: Rattus norvegicus OTU domain containing 7A (Otud7a), mRNA [XM_001058176]
A_44_P128423	1.19423	down	1.59799	down	1.33809	down	0.195084	0.310859	0.394269	0.348764	-0.0202593	0.177141	0.141006	-0.0325016	-0.304659	-0.168212	0.229497	0.354693	0.416292	-0.401403	-0.334341	-0.239143	-0.1669	-0.445966	-0.0279498	0.136502	Lrdd	Rattus norvegicus leucine-rich repeats and death domain containing (Lrdd), mRNA [NM_001106318]
A_44_P128777	1.5068	up	1.18026	down	1.77841	down	-0.0121798	0.837779	-0.023491	0.520341	0.730332	0.854869	0.697535	1.40567	0.131327	0.294395	0.522849	0.0263335	0.433184	0.175801	-0.0989127	-0.14403	0.412875	-0.153479	-0.206097	0.118711	Znf512	Q5FWY0_MOUSE (Q5FWY0) Zinc finger protein 512, partial (82%) [TC592441]
A_44_P128944	1.29111	up	1.35204	down	1.74562	down	0.564793	0.642897	-0.239454	0.183591	0.300285	0.368605	1.03224	0.925127	-0.013876	0.0576877	0.217169	0.00643446	-0.483847	0.157145	0.105869	-0.367885	0.427553	-0.371669	-0.159777	0.161239
A_44_P130166	1.02475	down	1.8038	down	1.76023	down	0.516005	1.18169	1.11022	1.51595	1.24254	0.880794	0.789929	1.2695	0.340405	0.320499	0.569158	0.291889	0.728183	0.428976	-0.217261	-0.0201988	1.2843	-0.602114	-0.0619516	-0.337614	LOC683788	Rattus norvegicus similar to Fascin (Singed-like protein) (LOC683788), mRNA [NM_001100806]
A_44_P130880	1.31958	up	1.30522	down	1.72234	down	0.333127	0.0807227	-0.343911	0.0801526	0.0718928	0.335205	0.636421	0.706892	0.0963563	0.14949	0.390545	-0.15511	-0.425718	-0.0168362	-0.470921	-0.473584	0.27985	-0.20288	-0.0512276	-0.657474	Usp53	Rattus norvegicus ubiquitin specific peptidase 53 (Usp53), mRNA [NM_001106468]
A_44_P132291	1.35901	down	1.42409	up	1.93536	up	0.334558	0.480172	0.104745	-0.281407	-0.292696	-0.141646	-0.30102	-0.396794	-0.224184	-0.0903169	0.284571	0.152291	0.916721	0.455472	0.862565	0.443483	0.501856	0.23026	0.696543	0.757414		Rattus norvegicus cDNA clone IMAGE:7384081. [BC099203]
A_44_P132937	1.13952	up	1.64897	down	1.87904	down	0.953666	1.75071	1.23155	1.56797	1.50899	1.07083	1.35895	2.31883	0.850123	1.05315	0.797442	0.582951	0.764885	1.02762	0.331735	0.493371	1.26781	0.144369	0.489242	0.307371	Rph3a	Rattus norvegicus rabphilin 3A (Rph3a), mRNA [NM_133518]
A_44_P133226	1.40229	up	1.20992	down	1.69665	down	0.0523986	0.651363	0.128506	0.215522	0.530239	0.438333	0.895956	1.13439	0.373351	0.401504	0.491297	0.13642	0.0544528	0.187384	-0.203426	-0.0902452	0.806853	-0.480193	-0.0675917	-0.43337	Stox2	Rattus norvegicus storkhead box 2 (Stox2), transcript variant 2, mRNA [NM_173107]
A_44_P134070	1.56955	down	1.1378	up	1.78583	up	-0.337005	0.40946	0.186239	0.239759	-0.306488	-0.259528	-0.911211	-0.625707	-0.191218	-0.343434	-0.264787	-0.116291	0.681805	-0.0341395	0.363201	0.232592	0.0677614	-0.00626567	0.323158	0.589695	Txnrd1	Rattus norvegicus thioredoxin reductase 1 (Txnrd1), mRNA [NM_031614]
A_44_P136730	1.09285	up	1.53662	down	1.6793	down	-0.115601	0.477533	0.606041	0.835693	0.962309	0.123255	0.338055	0.892426	-0.00119302	-0.077406	-0.114241	-0.152521	-0.0193301	0.0850725	-0.538676	-0.202454	0.509228	-0.708874	-0.31302	-0.876315		2CV5_C Chain C, Crystal Structure Of Human Nucleosome Core Particle. {Homo sapiens} (exp=-1; wgp=0; cg=0), partial (97%) [TC605704]
A_44_P137721	1.21555	up	1.25567	down	1.52633	down	0.00309752	0.373681	0.560566	0.630653	0.718963	0.218946	0.97264	0.783884	0.181581	0.0526715	0.472631	-0.126099	-0.0187345	0.206948	-0.0307207	0.0966862	0.41189	0.0777216	-0.113584	-0.468562	Ttyh3	Rattus norvegicus tweety homolog 3 (Drosophila) (Ttyh3), mRNA [NM_001107124]
A_44_P137873	1.31396	up	1.27429	down	1.67436	down	0.672645	0.664581	0.406367	-0.186654	0.565586	0.885395	1.49146	0.958025	0.435517	0.44649	0.871935	0.582145	0.530492	-0.0584512	0.35855	0.0954437	0.127809	0.918168	0.228859	0.306521		similar to expressed sequence AW549877 (RGD1305938), mRNA [Source:RefSeq DNA;Acc:NM_001134548] [ENSRNOT00000020829]
A_44_P139851	1.3342	up	1.44115	down	1.92278	down	0.559592	0.684003	0.294237	0.912154	0.682308	0.758643	1.0578	1.61512	0.338671	0.334317	0.457082	0.356048	-0.0292482	0.471643	-0.161123	0.0598316	0.673647	-0.266854	-0.0104075	-0.432966	Impad1	Rattus norvegicus inositol monophosphatase domain containing 1 (Impad1), mRNA [NM_001008772]
A_44_P139894	1.46417	up	1.27136	down	1.86148	down	0.31537	0.57304	0.308642	0.131783	0.703263	0.662813	1.62437	0.538723	0.21966	0.177489	0.394711	0.168159	0.537344	-0.185684	-0.187841	-0.220454	0.499351	1.06307	-0.300207	0.0178967	Fgfr2	Rattus norvegicus fibroblast growth factor receptor 2 (Fgfr2), transcript variant a, mRNA [NM_012712]
A_44_P140378	1.29501	up	1.59385	down	2.06405	down	0.967355	1.2274	0.906666	0.6808	1.28616	0.559738	1.71283	1.71534	0.71615	0.429585	0.44836	0.296066	0.44463	0.595398	0.163406	-0.11128	1.45255	-0.0133515	-0.0538263	-0.700053	Ube3c	PREDICTED: Rattus norvegicus similar to ubiquitin protein ligase E3C (predicted) (RGD1559986_predicted), mRNA [XM_347039]
A_44_P141611	1.31747	down	1.31505	up	1.73254	up	-0.477914	0.352752	-0.546451	-0.918212	-0.79528	-0.494175	-0.903368	-0.988072	-0.866298	-0.809333	-0.493538	-0.694455	-0.360075	-0.189823	0.57839	-0.0378456	0.573993	-0.522795	-0.0836525	0.739134		UI-R-DY1-cnt-g-03-0-UI.s1 UI-R-DY1 Rattus norvegicus cDNA clone UI-R-DY1-cnt-g-03-0-UI 3', mRNA sequence [BQ209026]
A_44_P141899	1.22354	up	1.23665	down	1.51309	down	0.0618476	-0.00893399	0.0314054	-0.272649	0.292523	-0.059249	0.58499	0.157639	-0.150548	0.0154275	-0.0732737	-0.180404	-0.224232	-0.326307	-0.321779	-0.541759	-0.326879	-0.0719223	-0.793379	-0.746994	Ppp1r2	Rattus norvegicus protein phosphatase 1, regulatory (inhibitor) subunit 2 (Ppp1r2), mRNA [NM_138823]
A_44_P143223	1.62602	down	1.10179	up	1.79154	up	0.0838383	0.719524	0.00540628	-0.334647	-0.527172	-0.557239	-0.753735	-0.493109	-0.893774	-0.305629	-0.245336	-0.0750456	0.130005	0.186339	0.379473	0.337716	1.11008	-0.774509	0.156132	0.230173		Q262V0_MYCVN (Q262V0) Ribosomal protein L7/L12, partial (9%) [TC628318]
A_44_P143247	1.26787	up	1.31547	down	1.66785	down	-0.0211945	0.597674	0.711828	0.411327	0.779998	0.443523	0.910989	0.934763	0.440443	0.309479	0.543318	0.0823269	0.481558	0.124826	-0.459469	-0.0295982	0.293841	0.27266	0.145139	-0.330519	Kdm5b	Rattus norvegicus lysine (K)-specific demethylase 5B (Kdm5b), mRNA [NM_001107177]
A_44_P146050	1.24484	up	1.50435	down	1.87268	down	0.401894	0.597736	0.629407	1.11962	1.05496	0.994224	0.777385	1.18592	0.238313	0.481736	0.71684	0.166238	0.691155	0.173863	-0.501244	0.0283103	0.623106	0.4153	0.201696	-0.16578		zinc finger, RAN-binding domain containing 1 Gene [Source:MGI Symbol;Acc:MGI:106441] [ENSRNOT00000023257]
A_44_P146640	1.2623	up	1.46666	down	1.85136	down	0.512112	0.559161	0.964502	1.05224	1.18373	0.735746	1.25213	1.26061	0.439052	0.586178	0.893091	0.0884342	0.468823	0.376965	-0.0546684	0.0867443	1.01109	0.454773	-0.0640668	-0.817651	Adrbk2	Rattus norvegicus adrenergic, beta, receptor kinase 2 (Adrbk2), mRNA [NM_012897]
A_44_P147661	1.42142	up	1.12594	down	1.60043	down	0.186704	0.16482	0.448256	0.140265	0.463517	0.543777	1.14057	0.821505	0.242552	0.164033	0.388169	-0.121819	0.341179	0.206115	0.177531	-0.469287	0.0563878	0.733832	0.131831	-0.299448	Rab23	Rattus norvegicus RAB23, member RAS oncogene family (Rab23), mRNA [NM_001109005]
A_44_P149148	1.44328	up	1.50683	down	2.17479	down	0.727656	1.52115	0.568983	0.728713	1.1254	1.15933	1.29863	2.08056	0.968838	0.740304	0.888851	0.544392	0.610663	0.392904	-0.011508	0.188363	1.06523	-0.442536	0.382682	0.147601	Ppp3r1	Rattus norvegicus protein phosphatase 3, regulatory subunit B, alpha isoform (Ppp3r1), mRNA [NM_017309]
A_44_P149161	1.11471	up	1.58326	down	1.76488	down	0.533726	1.24883	0.668532	1.10457	0.955499	0.714769	1.20609	1.30598	0.40894	0.416111	0.741482	0.105977	0.50159	0.391854	-0.00774665	0.0183649	1.21038	-0.444476	-0.116817	-0.36891	Psat1	Rattus norvegicus phosphoserine aminotransferase 1 (Psat1), mRNA [NM_198738]
A_44_P149599	1.04613	down	1.52415	down	1.45694	down	-0.117954	0.612081	0.362295	0.300882	0.147754	0.485373	0.111402	0.152513	-0.207851	-0.241056	0.128865	-0.331027	-0.197522	-0.318038	-0.389377	-0.369768	0.453238	-0.293591	0.0169268	-0.422832	RGD1311558	Rattus norvegicus similar to 4930506M07Rik protein (RGD1311558), mRNA [NM_001079705]
A_44_P149635	1.24713	up	1.60295	down	1.99908	down	0.709538	1.41777	0.877673	1.2501	1.12334	1.09363	1.22091	2.09164	0.443677	0.576471	0.905348	0.559249	0.846183	0.618549	0.0129394	0.054491	1.22757	-1.06711	0.123309	0.122861	2010-03-06	Q8BJA0_MOUSE (Q8BJA0) Activated spleen cDNA, RIKEN full-length enriched library, clone:F830029L24 product:TEB4 PROTEIN homolog, partial (23%) [TC615344]
A_44_P149958	1.26789	up	1.92966	down	2.4466	down	0.94497	0.848536	1.12145	2.02847	1.81532	0.751883	1.33002	2.41594	0.461288	0.403082	0.519077	0.537546	0.635162	0.532962	-0.00937854	-0.00870134	1.21854	-0.0820437	0.0728236	-0.680831	Foxn3	Rattus norvegicus forkhead box N3 (Foxn3), mRNA [NM_001108047]
A_44_P150877	1.33022	down	1.53385	up	2.04036	up	0.0131823	-0.568676	-0.48884	-0.78072	-0.487424	-0.61919	-0.574296	-1.49718	-0.243134	-0.420183	-0.201958	0.0485477	0.185045	-0.122854	0.470423	0.110946	-0.82028	1.33698	0.197684	0.65565		AW141185 EST291221 Normalized rat brain, Bento Soares Rattus sp. cDNA clone RGIBE92 5' end similar to neurotransmitter-induced early gene 2, mRNA sequence [AW141185]
A_44_P151933	1.33901	up	1.25361	down	1.6786	down	0.515268	0.68497	0.456428	0.755795	1.25466	0.784146	0.76492	1.29339	0.288795	0.414871	0.633762	0.547262	0.197412	0.560226	0.139583	0.210868	0.865397	0.0511761	0.39376	0.138369	Hnrnpul2	PREDICTED: Rattus norvegicus similar to hypothetical protein (predicted) (RGD1562784_predicted), mRNA [XM_219560]
A_44_P152183	1.46011	up	1.22997	down	1.79589	down	0.374991	0.0756206	0.0207462	0.580384	0.486422	0.705553	0.948062	1.09601	0.549116	0.523218	0.428763	0.419916	-0.400948	0.477104	-0.0806017	-0.138309	0.48322	0.0299388	0.0444755	-0.467155		PREDICTED: Rattus norvegicus similar to mKIAA0241 protein (predicted) (RGD1564615_predicted), mRNA [XR_007937]
A_44_P152317	1.32699	up	1.33132	down	1.76664	down	-0.128295	0.21606	-0.0252857	0.359106	0.535245	0.169935	0.707335	0.641684	0.179745	-0.00563525	0.385551	0.37813	-0.080339	-0.417016	-0.414578	-0.317893	0.30676	-1.17129	-0.373242	-0.646898
A_44_P153753	1.35878	up	1.41818	down	1.92699	down	0.573268	1.33185	0.884388	0.921447	1.39133	0.956647	1.22588	1.90634	0.966428	0.562359	1.12834	0.459855	0.542583	0.756697	0.151563	0.243945	1.05326	0.189743	0.462493	-0.00558933	Ttl	Rattus norvegicus tubulin tyrosine ligase (Ttl), mRNA [NM_138536]
A_44_P154498	1.49279	up	1.23745	down	1.84725	down	-0.205903	0.563711	0.266987	0.208032	0.301817	0.540435	0.944389	1.35824	0.576829	0.196076	0.699306	0.00215299	0.133068	0.0726928	-0.168684	-0.433708	0.744503	-0.0734162	0.246303	-0.374804		ZN672_MOUSE (Q99LH4) Zinc finger protein 672, partial (11%) [TC610500]
A_44_P154766	1.60518	up	1.13988	up	1.4082	down	-0.486823	-0.421758	-0.887619	-0.593655	-0.32658	0.385684	0.282205	-0.121924	-0.0719395	-0.617325	-0.0338416	-0.508309	-0.413423	-0.305146	-0.214682	-0.314187	-0.738113	-0.344726	-0.352221	-0.511365	Nudt12	Rattus norvegicus nudix (nucleoside diphosphate linked moiety X)-type motif 12 (Nudt12), mRNA [NM_001109010]
A_44_P155493	1.41854	down	1.30219	up	1.84722	up	-0.0465993	0.102478	-0.793438	-1.02854	-1.02932	-0.393943	-1.32855	-1.03194	-0.542269	-0.512442	-0.287824	-0.144298	0.00201509	-0.342066	0.226658	-0.128931	0.181414	-0.690211	-0.139729	0.312329		BM986614 EST594208 Rat gene index, normalized rat, norvegicus Rattus norvegicus cDNA clone RGOAD59 3' end, mRNA sequence [BM986614]
A_44_P157604	1.43846	up	1.13234	down	1.62883	down	0.215895	0.477072	0.0417519	-0.0272846	0.409194	0.476484	1.02228	0.897566	0.305564	0.257794	0.384987	0.163874	0.325216	0.00950044	-0.0343456	-0.310172	0.299034	-0.0461378	-0.203372	-0.104988		Ankyrin repeat and sterile alpha motif domain-containing protein 1B (Amyloid-beta protein intracellular domain-associated protein 1)(AIDA-1)(E2A-PBX1-associated protein)(EB-1) [Source:UniProtKB/Swiss-Prot;Acc:P0C6S7] [ENSRNOT00000059269]
A_44_P158777	1.30385	up	1.43653	down	1.87303	down	0.531063	0.977871	0.851913	0.420378	0.875832	0.536158	1.22223	1.67813	0.469107	0.131078	0.662862	0.277736	0.398234	0.477388	-0.0342789	-0.150478	0.645551	0.188663	0.138529	-0.469186	Prkacb	R.norvegicus mRNA for protein kinase A catalytic subunit. [X53261]
A_44_P158880	1.24031	up	1.42908	down	1.77251	down	0.07383	0.710071	0.595837	0.726764	0.88124	0.559766	0.698436	1.20987	0.252934	0.214503	0.333376	-0.190682	0.477365	0.213832	-0.399267	-0.245781	0.948891	-0.0607652	-0.0129799	-0.00835767	Pfkfb3	Rattus norvegicus 6-phosphofructo-2-kinase/fructose-2,6-biphosphatase 3 (Pfkfb3), mRNA [NM_057135]
A_44_P159365	1.06121	down	1.42034	up	1.50728	up	-0.785935	-0.430735	-0.133923	-0.339677	-0.587195	-0.386586	-0.308739	-0.750564	0.167019	0.0405837	-0.0645075	-0.283796	-0.0123025	-0.144285	0.381923	0.109353	-0.331447	0.235299	-0.459426	-0.28791	RGD1310453	Rattus norvegicus similar to hypothetical protein FLJ23451 (RGD1310453), mRNA [NM_001134463]
A_44_P159440	1.51679	up	1.00146	up	1.51458	down	0.808867	0.733344	0.839889	0.662765	0.863572	1.25378	1.59546	1.73615	1.14203	0.556699	1.11787	0.911756	0.756737	0.773679	0.680089	0.84278	0.694759	0.871914	0.792222	0.665669		Rattus norvegicus similar to Thyrotropin-releasing hormone degrading ectoenzyme (TRH-degrading ectoenzyme) (TRH-DE) (TRH-specific aminopeptidase) (Thyroliberinase) (Pyroglutamyl-peptidase II) (PAP-II) (LOC299792), mRNA [XM_235140]
A_44_P159478	1.14154	up	1.38725	down	1.5836	down	0.148638	0.264349	0.538381	0.552645	0.46594	0.353401	-1.24174	0.881612	0.1346	0.10152	0.208591	-0.0540619	0.236284	-0.07718	-0.328826	-0.215159	0.38905	-0.448826	0.133907	-0.13621	Pdcd6ip	Rattus norvegicus programmed cell death 6 interacting protein (Pdcd6ip), mRNA [NM_001029910]
A_44_P160550	1.14549	down	1.31853	up	1.51035	up	-0.110111	-0.0129651	-0.421693	-0.639472	-0.701035	-0.1304	-0.506332	-0.630308	0.0667429	-0.0672531	0.00611682	-0.160174	0.0892219	-0.0752793	0.304315	0.0932036	0.130418	0.316088	0.216939	0.409059	Capn2	Rattus norvegicus calpain 2 (Capn2), mRNA [NM_017116]
A_44_P161343	1.53909	up	1.20905	down	1.86083	down	-0.237161	-0.181645	-0.40117	-1.02269	-0.531619	0.525382	0.378047	0.334592	-0.0572458	-0.231551	-0.289686	-0.184477	-0.501674	-0.624588	-0.403656	-0.421582	0.197595	-0.662943	-0.139258	-0.354848	Tnrc6a	Rattus norvegicus trinucleotide repeat containing 6a (Tnrc6a), mRNA [NM_001107549]
A_44_P161875	1.46814	up	1.03748	down	1.52317	down	-0.0916319	0.189162	0.0822215	0.265481	0.397704	0.645072	0.680135	0.938287	0.21019	0.449129	0.467085	0.0480584	0.617447	0.0821715	-0.621478	0.154742	0.645135	-0.345441	0.240214	0.089839
A_44_P162928	1.25167	down	1.45392	up	1.81984	up	-0.728478	0.11809	-0.649444	-0.701787	-0.55327	-0.743162	-0.921444	-1.03917	-1.04808	-0.472858	-0.526581	-0.58282	-0.4655	0.016984	0.480241	0.166467	0.596901	-0.627976	-0.38637	-0.1262		AW143986 EST294282 Normalized rat embryo, Bento Soares Rattus sp. cDNA clone RGICE45 5' end, mRNA sequence [AW143986]
A_44_P163816	1.14326	down	1.78185	up	2.03711	up	0.350215	-0.0143155	-0.28163	-1.24477	-0.441942	-0.0459786	-0.596773	-0.8784	0.262599	0.107883	-0.0013476	0.184146	0.828914	0.160509	0.74151	0.412072	-0.0160427	1.1934	0.618876	0.771491	Lrrc57	Rattus norvegicus leucine rich repeat containing 57 (Lrrc57), mRNA [NM_001012354]
A_44_P168637	1.3594	up	1.23161	down	1.67425	down	0.210703	0.459721	0.572109	0.329073	0.790516	0.486272	0.926401	1.14032	0.230397	0.333345	0.434646	-0.0922823	0.392232	0.299568	-0.175612	-0.146744	0.642324	0.229586	0.0444401	-0.527316	Ogfod1	Rattus norvegicus 2-oxoglutarate and iron-dependent oxygenase domain containing 1 (Ogfod1), mRNA [NM_001107411]
A_44_P168661	1.09008	up	1.46895	down	1.60127	down	0.349666	0.85828	0.468737	0.981718	0.789971	0.388162	0.755845	1.22216	-0.10886	0.172749	0.20348	0.0950011	0.125644	0.182979	0.153973	-0.0233297	1.23197	-0.708786	-0.144038	-0.2091	Mtss1l	Rattus norvegicus similar to actin monomer-binding protein (LOC307845), mRNA [XM_226503]
A_44_P168842	1.44699	up	1.6009	down	2.31649	down	0.862741	1.74163	0.841225	1.11264	1.41015	1.41097	1.46679	2.40254	1.09295	0.92021	0.94837	0.807626	0.786146	0.526534	0.175374	0.354642	1.12887	-0.392728	0.630268	0.236585
A_44_P170939	1.50293	up	1.35428	down	2.03539	down	0.215488	0.198528	0.522536	0.729238	0.672284	0.869225	0.933881	1.54152	0.504182	0.18538	0.594455	0.244228	0.225967	0.0453624	-0.395264	0.0396385	0.284151	-1.03482	0.159178	0.0195938	Ppm1l	Rattus norvegicus protein phosphatase 1 (formerly 2C)-like (Ppm1l), mRNA [NM_001107681]
A_44_P173156	1.22376	down	1.41482	up	1.7314	up	-0.0579091	-0.188802	-0.0844173	-0.84293	-1.06285	-0.280314	-0.466003	-1.00819	-0.123716	-0.0809822	-0.176053	-0.0219106	-0.0978022	0.00717924	0.586837	0.332193	-0.651029	0.749093	0.328978	0.535935	Taf5	Rattus norvegicus TAF5 RNA polymerase II, TATA box binding protein (TBP)-associated factor (Taf5), mRNA [NM_001106365]
A_44_P173218	1.30111	up	1.48835	down	1.93651	down	0.463972	0.870907	0.961371	0.886962	1.04655	0.771684	1.40161	1.48236	0.621701	0.593458	0.770561	0.285532	0.552745	0.454061	-0.0317802	-0.0866709	0.766535	-0.0777893	0.157565	-0.167889	Rapgef2	Rattus norvegicus Rap guanine nucleotide exchange factor (GEF) 2 (Rapgef2), mRNA [NM_001107684]
A_44_P173345	1.62208	up	1.2414	down	2.01364	down	0.225092	0.835961	0.0992221	0.0342961	0.660207	0.846468	0.808871	1.67041	0.53297	0.455301	0.870153	0.381938	0.33349	-0.324224	-0.111089	0.0485401	0.309034	-0.259962	0.203358	0.00631426	Stx16	syntaxin 16 [Source:RefSeq peptide;Acc:NP_001102080] [ENSRNOT00000007054]
A_44_P175461	1.2827	up	1.18975	down	1.5261	down	0.11629	0.06532	0.506227	0.587955	0.666956	0.435819	0.664699	0.94505	0.439221	0.418394	0.451458	0.393478	0.307747	0.15435	-0.15639	-0.0325661	0.345177	-0.170236	0.124624	-0.24685	Kdm5b	Rattus norvegicus lysine (K)-specific demethylase 5B (Kdm5b), mRNA [NM_001107177]
A_44_P178357	1.03786	down	1.5507	down	1.49412	down	0.583762	-0.233815	0.414774	0.124022	0.466544	-0.144943	0.205768	0.146906	-0.596788	-0.447637	0.126109	-0.34274	0.273402	-0.469229	-0.354882	-0.408078	-0.0736078	-0.141796	-0.526041	-0.264254	RGD1565168	PREDICTED: Rattus norvegicus similar to RAP2A, member of RAS oncogene family (predicted) (RGD1565168_predicted), mRNA [XM_345725]
A_44_P178479	1.29493	down	1.36272	up	1.76463	up	0.232598	-0.229802	-0.107144	-0.681311	-0.345854	-0.372072	-0.372009	-1.18722	-0.0233745	0.0991039	-0.467593	0.0130473	0.191155	0.0176267	0.542749	0.24877	-0.601171	0.856901	0.00739946	0.271459	Utp18	Rattus norvegicus UTP18, small subunit (SSU) processome component, homolog (yeast) (Utp18), mRNA [NM_001135039]
A_44_P179972	1.43564	up	1.10836	down	1.5912	down	0.611448	0.338904	-0.0664829	0.0254049	0.827676	0.400689	0.971777	0.795915	0.117404	0.141029	0.280948	0.172571	0.231502	0.0219661	0.00612162	0.0560016	0.365668	0.238133	0.0644704	0.0589399	Strn3	Rattus norvegicus striatin, calmodulin binding protein 3 (Strn3), mRNA [NM_001029897]
A_44_P180017	1.10017	up	1.40835	down	1.54942	down	0.571965	0.0130611	-0.69991	-1.13306	-1.32226	0.31515	0.592543	0.383016	0.483251	0.312023	0.308353	0.0432805	-0.545028	-0.00748256	-0.101789	-0.151667	0.330672	0.30069	0.0556078	-0.0255135	Fmr1	Rattus norvegicus fragile X mental retardation 1 (Fmr1), mRNA [NM_052804]
A_44_P180294	1.62634	up	1.13203	down	1.84107	down	-0.0274077	0.254073	-0.401122	0.377371	0.45294	0.556756	0.804878	1.19485	0.457549	0.439307	0.595148	0.390868	0.176708	-0.0679416	-0.424529	-0.196986	0.123535	-0.269594	0.0740995	-0.241268		furry homolog-like (Drosophila) Gene [Source:MGI Symbol;Acc:MGI:1919563] [ENSRNOT00000003061]
A_44_P180676	1.32404	up	1.19155	down	1.57766	down	0.16689	0.278259	0.166118	-0.285088	0.3046	0.307332	1.00338	0.330655	0.349426	0.423579	0.368768	-0.0135927	0.105533	-0.230748	-0.139956	-0.42	0.148745	0.572033	-0.117132	-0.27849
A_44_P181050	1.33927	up	1.29085	down	1.7288	down	0.140568	0.468025	0.295818	0.280747	0.588301	0.180875	0.816913	1.28487	0.306329	0.179852	0.2381	0.151756	0.0226897	0.192487	-0.470647	-0.0326576	1.36861	-0.380523	-0.272163	-1.22951	RGD1565775	LOC361980 protein Fragment [Source:UniProtKB/TrEMBL;Acc:Q56A23] [ENSRNOT00000027385]
A_44_P182270	1.26112	down	1.51289	up	1.90793	up	0.30769	-0.228137	0.280485	0.0526475	0.346983	0.0236769	-0.111697	-1.18512	0.178921	0.506963	-0.0966045	0.307703	0.500319	0.419771	1.11782	0.76398	-0.322569	1.61871	0.89979	0.807803	Kcnj6	Rattus norvegicus potassium inwardly-rectifying channel, subfamily J, member 6 (Kcnj6), mRNA [NM_013192]
A_44_P182386	1.13049	up	1.40209	down	1.58504	down	0.19984	0.212669	0.371302	0.818207	0.806704	0.313135	0.550647	0.639308	0.134719	-0.109722	0.108082	0.130073	-0.00740623	0.0201463	-0.37749	0.0164615	0.298545	-0.297752	-0.14188	-0.287579	Sec61g	Rattus norvegicus SEC61, gamma subunit (Sec61g), mRNA [NM_001135020]
A_44_P182698	1.26032	up	1.23252	down	1.55338	down	0.510851	0.151651	0.193351	0.152463	0.0797442	0.74018	0.874417	0.649145	0.185578	0.412731	0.67272	0.0379692	0.0967631	-0.0654421	-0.0330725	-0.196394	0.0356349	0.772555	0.262946	0.00835647	Mobkl1a	Rattus norvegicus MOB1, Mps One Binder kinase activator-like 1A (yeast) (Mobkl1a), mRNA [NM_001108357]
A_44_P182881	1.08592	up	1.86954	down	2.03016	down	0.804413	1.14522	1.15125	1.25091	1.48683	0.370174	1.68611	1.28433	0.0788264	0.211838	0.0549012	0.507547	0.725306	-0.262875	0.193799	0.0848433	-0.2546	0.115675	0.537873	-0.298157	Trim69	Rattus norvegicus tripartite motif-containing 69 (Trim69), mRNA [NM_001013160]
A_44_P184955	1.14998	down	1.37164	up	1.57736	up	-0.23418	0.199672	-0.136651	-0.460015	-0.416091	-0.254348	-0.706961	-0.0601969	-0.494682	-0.501991	0.156111	-0.195315	0.557142	0.210478	0.358831	0.0659962	0.334718	-0.438197	0.354922	1.05467	C2cd3	PREDICTED: Rattus norvegicus similar to CG32425-PA (predicted) (RGD1307366_predicted), mRNA [XM_215006]
A_44_P184977	1.3444	down	1.1269	up	1.515	up	-0.474031	-0.429445	-0.419599	-0.775441	-0.90633	-0.75259	-1.03979	-1.10766	-0.472447	-0.533655	-0.529556	-0.596242	-0.0326681	-0.591897	-0.0783882	-0.706135	-0.54547	-0.250021	-0.471222	0.184268	Dhx32	Rattus norvegicus DEAH (Asp-Glu-Ala-His) box polypeptide 32 (Dhx32), mRNA [NM_001130039]
A_44_P186317	1.30347	down	1.2238	up	1.59519	up	-0.306422	-0.173311	-0.446885	-0.838288	-0.486813	-0.683408	-0.85758	-1.26654	-0.739816	-0.61237	-0.584439	-0.487142	-0.170309	-0.433486	0.179098	-0.17473	-0.1269	-0.156866	-0.264207	0.223825	Eps8	PREDICTED: Rattus norvegicus epidermal growth factor receptor pathway substrate 8 (predicted) (Eps8_predicted), mRNA [XM_232499]
A_44_P186336	1.40306	up	2.37019	down	3.32552	down	1.30731	2.2176	1.4046	2.32708	1.94138	1.59765	1.71288	3.95899	1.4123	1.34379	1.13583	1.11368	0.789988	1.14325	-0.142059	0.48539	3.2264	-3.05888	0.54431	-0.458771	Rab15	Sprague-Dawley (clone LRB9) RAB15 mRNA, complete cds. [M83679]
A_44_P187156	1.05258	up	1.49837	down	1.57716	down	0.459161	1.01523	0.72865	0.538524	1.08508	0.33568	0.809893	0.806634	-0.0819416	-0.122957	0.0593662	0.0849848	0.397192	0.110793	-0.0622338	-0.0377684	1.33986	-0.67883	0.00427997	-0.466572	Fgfr3	Rattus norvegicus fibroblast growth factor receptor 3 (Fgfr3), mRNA [NM_053429]
A_44_P190200	1.1133	up	1.65293	down	1.8402	down	0.191691	1.15707	0.282125	0.766234	0.60311	0.353647	0.700012	1.3597	-0.23751	-0.0151796	0.0995263	-0.208218	0.14755	0.0680323	-0.573396	-0.145172	1.41368	-0.768395	-0.211267	-0.792789	Chd3	Chromodomain helicase DNA-binding protein 3 long isoform Fragment [Source:UniProtKB/TrEMBL;Acc:Q2KMK7] [ENSRNOT00000012983]
A_44_P192000	1.54517	up	1.19946	down	1.85337	down	-0.444891	-0.0428252	0.0905103	0.31584	0.509737	0.202228	1.01201	0.705731	-0.000537374	-0.241281	0.362821	0.238635	-0.190976	-0.248313	-0.314023	-0.377597	0.352391	-0.955786	-0.168751	-0.517201	Sbsn	Rattus norvegicus suprabasin (Sbsn), mRNA [NM_001044231]
A_44_P192559	1.07356	up	1.44656	down	1.55298	down	0.365055	0.539268	0.279595	0.427699	0.651276	-0.0222665	0.893184	0.499055	0.124488	-0.280671	-0.359557	-0.119119	-0.0474339	-0.0221862	-0.294168	-0.155113	0.589242	0.105095	-0.108325	-0.844457	RGD1310553	Rattus norvegicus similar to expressed sequence AI597479 (RGD1310553), mRNA [NM_001008517]
A_44_P193644	1.26411	down	1.53553	up	1.94107	up	-1.00556	-0.139963	-0.605184	-1.06181	-0.877995	-0.836331	-1.22586	-1.22479	-0.360103	-0.516417	-0.384033	-0.207096	0.29395	-0.474216	0.0835085	-0.240809	-0.42887	-0.330612	-0.00574308	0.55418	RGD1561065	Rattus norvegicus similar to mKIAA1111 protein (RGD1561065), mRNA [NM_001108253]
A_44_P199661	1.15919	up	1.3879	down	1.60883	down	0.207115	0.807687	0.373364	0.606973	0.509905	0.307323	0.6477	1.38266	0.0738335	0.0728683	0.368309	0.159567	0.0615568	0.145207	-0.131958	0.0287237	0.756728	-0.569307	-0.281379	-0.264169	RGD1563853	Rattus norvegicus similar to cullin 4A (RGD1563853), mRNA [NM_001127301]
A_44_P200846	1.19382	up	1.31616	down	1.57126	down	0.316725	0.358775	0.185562	0.340334	0.643145	0.201916	0.696427	0.682246	0.174119	0.101541	0.0746833	0.138011	0.026411	-0.030182	-0.185519	-0.194658	0.649791	-0.29364	0.0317345	-0.495175	Sfxn5	Rattus norvegicus sideroflexin 5 (Sfxn5), mRNA [NM_153298]
A_44_P203613	1.24404	up	1.39543	down	1.73597	down	0.0210715	0.364536	0.691298	0.617154	0.852555	0.366097	1.03341	0.70212	0.202311	0.0213223	0.372375	-0.0472364	0.208772	0.241572	-0.275929	-0.403194	0.447855	0.395291	-0.278409	-0.824012	Hnrnpul1	Rattus norvegicus heterogeneous nuclear ribonucleoprotein U-like 1 (Hnrnpul1), mRNA [NM_001108477]
A_44_P204145	3.30152	up	1.73396	up	1.90403	down	-1.16206	-0.99746	-1.66143	-1.93527	-1.7486	-0.306789	0.606185	0.775199	0.0708275	-0.176533	0.504888	-0.315825	-0.924966	-0.639053	-0.5932	-0.126217	0.391096	-1.08726	-0.168212	-0.225063	RGD1565726	Rattus norvegicus similar to hypothetical protein FLJ20574 (LOC363167), mRNA [XM_343506]
A_44_P206215	1.34109	up	1.26705	down	1.69924	down	0.694084	0.847786	0.556193	0.83905	0.854103	1.17506	1.46193	0.988314	0.597522	0.859622	0.69937	0.660485	0.391799	0.681412	0.321847	0.0247985	1.01152	-0.30298	0.447088	-0.156347	Tcp11l1	Rattus norvegicus t-complex 11 like 1 (Tcp11l1), mRNA [NM_001109202]
A_44_P206973	1.26695	up	1.42428	down	1.80449	down	0.267076	0.708543	0.694512	0.528735	0.863736	0.547011	0.889146	1.26442	0.310083	0.274996	0.424686	0.113169	0.350558	0.267859	-0.230631	-0.229838	0.840596	-0.321544	-0.0937376	-0.0326882		F-box and WD repeat domain containing 11 [Source:RefSeq peptide;Acc:NP_001100463] [ENSRNOT00000005874]
A_44_P208275	1.36476	up	1.32556	down	1.80906	down	0.843011	0.166094	0.831339	1.15593	1.27086	1.31527	1.09306	1.11176	1.14977	0.84398	1.0237	1.04644	0.425983	0.675234	-0.168865	0.437622	-0.117208	1.26229	0.540401	0.145085	Ugcg	Rattus norvegicus UDP-glucose ceramide glucosyltransferase (Ugcg), mRNA [NM_031795]
A_44_P210735	1.43974	up	1.13269	down	1.63078	down	0.0244627	0.20981	-0.0994721	-0.354243	0.00844298	0.36922	0.801181	0.704957	0.233592	0.196932	0.17581	-0.0369072	-0.0976792	-0.299102	-0.132606	-0.40905	-0.0242458	0.337147	-0.341915	-0.268721	Fndc3a	Rattus norvegicus fibronectin type III domain containing 3a (Fndc3a), mRNA [NM_001107278]
A_44_P213336	1.85434	up	1.56321	up	1.18624	down	-0.569984	-0.0824271	0.194929	0.06184	0.974489	0.5993	0.885563	0.708645	0.904426	1.34313	0.213383	0.76571	0.206881	0.691064	0.716963	0.56751	0.137119	0.952471	-0.108667	0.305898
A_44_P213415	1.20264	up	1.47707	down	1.77638	down	0.447647	1.12846	0.666266	0.578702	0.858324	0.35582	1.04172	1.63	0.437807	0.28277	0.49102	0.292835	0.403703	0.296512	-0.0996027	-0.0305119	1.2227	-0.501514	0.0733548	-0.405107	Vdac1	Rattus norvegicus voltage-dependent anion channel 1 (Vdac1), mRNA [NM_031353]
A_44_P214379	1.57396	up	1.0031	up	1.5691	down	0.0260668	0.119315	0.0232669	0.0258737	0.238555	0.744503	0.888181	0.940887	0.406167	0.470434	0.677502	0.357677	0.223851	0.0890961	0.0390668	-0.139644	-0.0586138	0.103817	0.168031	0.0111151	Kif16b	Rattus norvegicus kinesin family member 16B (Kif16b), mRNA [NM_001107783]
A_44_P217451	1.43111	down	1.56235	down	1.09171	down	0.303449	0.16646	0.644514	0.340783	-0.0932826	-0.140564	-0.112821	-0.206605	-0.153481	0.00481212	-0.150944	-0.500513	-0.179021	-0.754544	-0.0737609	-0.112355	0.71858	-0.414609	-0.139486	0.172762	Adora3	Rattus norvegicus adenosine A3 receptor (Adora3), mRNA [NM_012896]
A_44_P217590	1.28065	up	1.25443	down	1.60648	down	0.294581	0.737004	0.348222	0.458583	0.476955	0.460359	1.24358	1.08501	0.182482	0.275907	0.57061	0.408791	0.31434	0.119773	0.0438719	0.0522927	0.727416	-0.262993	-0.160953	0.0477352	Wnk1	Rattus norvegicus WNK lysine deficient protein kinase 1 (Wnk1), mRNA [NM_053794]
A_44_P217715	1.33149	up	1.33564	down	1.7784	down	0.304615	0.460031	0.210961	0.548557	0.649209	0.403149	0.971687	1.1523	0.289841	0.285572	0.272769	0.22784	-0.105322	0.0649595	-0.14098	0.035367	0.754063	-0.0905676	-0.0930472	-0.458187	Enah	Rattus norvegicus enabled homolog (Drosophila) (Enah), mRNA [NM_001012150]
A_44_P218305	1.37626	up	1.34666	down	1.85335	down	0.129802	0.925303	0.154394	-0.0866004	0.184248	0.534281	1.12431	1.12305	0.165195	0.176422	0.0851479	-0.130502	-0.109804	-0.0959415	0.0410089	-0.429924	0.675154	-0.596534	-0.311781	-0.395961	Igsf11	Rattus norvegicus immunoglobulin superfamily, member 11 (Igsf11), mRNA [NM_001013120]
A_44_P218490	1.2749	down	1.34515	up	1.71493	up	-0.72016	-0.991759	-0.666903	-1.22364	-0.951367	-0.993108	-1.10746	-1.95205	-0.492696	-0.69041	-0.994474	-0.706451	-0.745857	-0.718633	0.176066	-0.602951	-1.03575	0.160501	-0.560859	-0.158929		Rattus norvegicus cDNA clone IMAGE:7323401. [BC088301]
A_44_P219322	1.32689	down	1.211	up	1.60686	up	-0.0284778	0.30759	0.0650912	-0.018345	0.168923	-0.288907	-0.0891751	-1.09718	-0.36048	0.134352	-0.161845	0.195997	0.55961	0.197726	0.256856	0.416452	-0.00633805	1.03114	0.47071	0.439172		Rattus norvegicus cDNA clone IMAGE:7367270. [BC091431]
A_44_P220424	1.00524	down	1.51996	up	1.52792	up	0.324778	0.206042	-0.438956	-0.680693	-0.651471	0.255195	-0.172854	-0.0498381	0.288669	0.119452	0.633998	0.413797	0.29547	0.333991	0.709931	0.4879	0.0814467	0.797966	0.53623	1.09149	MGC116197	Rattus norvegicus similar to RIKEN cDNA 1700001E04 (MGC116197), mRNA [NM_001025755]
A_44_P221077	1.09535	down	1.49858	up	1.64148	up	-0.431008	-0.709755	-1.60222	-1.24439	-1.78632	-0.768043	-1.15199	-0.80662	-0.543326	-0.918237	-0.234816	-0.0761814	-0.589067	-0.348623	-0.302239	-0.413059	-0.384745	0.504055	-0.219112	-0.317696	Tmem100	Rattus norvegicus transmembrane protein 100 (Tmem100), mRNA [NM_001017479]
A_44_P221295	1.23324	up	1.41939	down	1.75045	down	0.13108	0.481394	0.728634	0.362977	0.624349	0.730263	0.461398	1.0979	0.31387	0.31301	0.187825	0.0773552	0.207284	-0.0398422	-0.12622	-0.358206	0.401105	-0.287302	-0.225508	-0.270326	Pm20d2	Rattus norvegicus peptidase M20 domain containing 2 (Pm20d2), mRNA [NM_001107922]
A_44_P222924	1.27604	up	1.19329	down	1.52269	down	0.376373	0.0172157	0.259612	0.509856	0.615725	0.285405	1.21818	0.450447	0.0885267	0.178848	0.303831	0.379872	0.169216	0.128756	0.0525732	-0.207288	-0.13096	1.12844	0.0744362	0.417853
A_44_P222969	1.76035	up	1.07423	up	1.63871	down	0.293895	0.792298	0.144527	0.218764	0.939616	0.842121	1.21116	1.72003	0.530116	0.492857	0.719976	0.563593	0.478886	0.57503	0.581391	0.227382	0.945043	-0.422039	0.159247	0.394526		PREDICTED: Rattus norvegicus similar to KIAA1636 protein (predicted) (RGD1309285_predicted), mRNA [XM_221028]
A_44_P223876	1.38482	up	1.59814	down	2.21314	down	0.305799	1.10172	1.04961	1.36091	1.29389	0.726324	0.9081	1.66132	0.565965	0.211787	0.503641	0.436982	0.252323	0.255845	-0.41748	-0.0854235	0.7501	-0.323074	-0.348157	-0.310474		AI171535 EST217500 Normalized rat muscle, Bento Soares Rattus sp. cDNA clone RMUBM24 3' end, mRNA sequence [AI171535]
A_44_P224568	1.36841	up	1.26177	down	1.72661	down	-0.359794	0.280249	0.529821	0.51092	0.899423	0.262849	0.580317	1.0286	0.0189286	-0.135859	0.224662	-0.0174913	-0.124977	0.103126	-0.282314	-0.0764312	0.715327	-1.12555	0.0199546	-0.61716	Sf1	Rattus norvegicus splicing factor 1 (Sf1), transcript variant 2, mRNA [NM_058210]
A_44_P225050	1.36806	up	1.25944	down	1.72298	down	0.637261	0.540573	0.817759	0.458994	0.772912	0.950589	1.33271	1.2069	0.871532	0.673382	0.795647	0.338291	0.636773	0.132804	0.257591	0.0963117	0.553392	0.480053	0.409592	0.371034	RGD1306271	PREDICTED: Rattus norvegicus similar to KIAA1549 protein (predicted) (RGD1306271_predicted), mRNA [XM_231616]
A_44_P225891	1.4992	up	1.18651	down	1.7788	down	0.144002	0.549484	0.0071688	0.105685	0.274091	0.581539	1.08928	1.19819	0.611585	0.362056	0.52421	0.226427	0.150565	0.0479907	-0.173651	-0.205439	0.421962	0.0421857	0.00187494	0.284183	Nf1	Rattus norvegicus neurofibromin 1 (Nf1), mRNA [NM_012609]
A_44_P227510	1.30353	up	1.24812	down	1.62697	down	-0.0504817	0.510564	-0.241815	-0.190603	0.168529	0.668167	0.459139	0.26154	0.0598593	0.00582223	0.50831	0.0886297	0.0157776	-0.518933	-0.39162	-0.356604	0.300788	-0.271721	-0.581917	-0.2053	Tmcc3	Rattus norvegicus transmembrane and coiled-coil domain family 3 (Tmcc3), mRNA [NM_001108084]
A_44_P229352	1.16068	up	1.37473	down	1.59561	down	-0.155427	0.504625	0.601093	0.58251	0.658736	0.217201	0.495524	1.0212	0.105448	-0.143341	0.154465	-0.0624686	0.178222	0.197824	-0.291333	-0.388496	0.508685	-0.370827	0.111505	-0.12277	Rgl1	Rattus norvegicus ral guanine nucleotide dissociation stimulator,-like 1 (Rgl1), mRNA [NM_001105957]
A_44_P231849	1.47793	up	1.12253	down	1.65902	down	0.042508	0.347925	0.179213	0.304476	0.541221	0.68837	0.933198	0.965629	0.29475	0.282632	0.508323	0.310746	0.113753	0.161127	-0.0267468	-0.04105	0.320337	0.00773034	0.10325	-0.257049	Whsc1l1	Rattus norvegicus Wolf-Hirschhorn syndrome candidate 1-like 1 (human) (Whsc1l1), mRNA [NM_001106090]
A_44_P231961	1.52657	up	1.14519	down	1.74821	down	0.553976	0.922229	1.31323	0.542124	1.23917	1.47758	1.54732	1.50865	1.01275	0.81356	1.08807	0.433204	1.25953	0.785613	0.276001	0.228059	0.755728	0.53298	0.473025	1.02284	Sntb2	Rattus norvegicus syntrophin, beta 2 (Sntb2), mRNA [NM_001168674]
A_44_P232585	1.35509	up	1.85956	down	2.51987	down	1.02168	1.74846	1.5052	1.90297	1.52416	1.56144	1.82501	3.02126	1.25877	0.988148	1.27711	0.651613	0.908308	0.899081	0.463308	0.327754	1.89389	-0.283031	0.840968	0.491694	Adcy1	Rattus norvegicus adenylate cyclase 1 (brain) (Adcy1), mRNA [NM_001107239]
A_44_P233907	1.18898	up	2.06753	down	2.45825	down	0.293286	0.631032	0.942682	1.69967	1.63285	0.494235	0.937441	1.50103	0.566754	-0.11982	0.270883	0.0723724	0.207038	0.150699	-0.808124	-0.174586	1.06722	-1.28315	-0.20096	-0.979287		Histone H4 [Contains Osteogenic growth peptide(OGP)] [Source:UniProtKB/Swiss-Prot;Acc:P62804] [ENSRNOT00000042906]
A_44_P234460	1.07942	up	1.56238	down	1.68646	down	0.610415	1.01853	1.21446	1.29376	1.67208	0.767704	0.848761	1.28963	0.669864	0.620228	0.432707	0.33147	0.579091	0.602067	0.106836	0.274179	0.982365	0.152045	0.354891	0.0418769		voltage-dependent anion channel 1 (Vdac1), mRNA [Source:RefSeq DNA;Acc:NM_031353] [ENSRNOT00000006775]
A_44_P236532	1.6715	up	1.23459	down	2.06363	down	0.0716686	0.709502	0.470818	0.0699817	0.747059	0.863271	1.4543	1.22194	0.616219	0.483057	0.411225	0.348248	0.431911	-0.0799922	-0.0386705	-0.207427	0.463146	-0.074378	0.0204878	0.179418	Ctnnd1	Rattus norvegicus catenin (cadherin associated protein), delta 1 (Ctnnd1), mRNA [NM_001107740]
A_44_P236876	1.41083	down	1.65019	up	2.32814	up	-0.12162	-0.586434	-0.0787873	-1.13713	-1.0689	-0.164787	-1.27088	-1.40556	-0.106915	0.0172939	-0.137231	0.0323305	0.162485	-0.137838	0.687007	0.254923	-0.851834	0.837255	0.0874978	0.509027		Rattus norvegicus similar to Sid393p (LOC367344), mRNA [XM_346097]
A_44_P237837	1.1103	up	1.57008	down	1.74325	down	0.0902195	0.441822	0.548573	1.04619	1.07949	0.206006	0.762438	1.13923	0.139015	-0.46563	0.13403	0.186133	-0.232724	0.180493	-0.383197	-0.0411205	1.41189	-1.03195	0.0620394	-0.71077		RNU64705 Rattus norvegicus protein synthesis initiation factor 4AII gene, partial cds, and E3 small nucleolar RNA gene, complete sequence [U64705]
A_44_P237891	1.16023	down	1.59144	down	1.37166	down	0.195321	0.38485	0.771011	1.24661	0.982637	0.321287	0.173365	0.262864	-0.231624	-0.378338	0.0968752	0.230515	0.162943	0.243905	-0.51759	0.0271941	0.536453	-0.385842	0.144843	-0.452564		UI-R-BJ0p-agh-c-07-0-UI.s1 UI-R-BJ0p Rattus norvegicus cDNA clone UI-R-BJ0p-agh-c-07-0-UI 3', mRNA sequence [AW520767]
A_44_P238019	1.19229	down	1.26858	up	1.51251	up	-0.122968	0.138288	0.0189876	-0.177603	-0.229189	-0.0236281	-0.56765	-0.337763	-0.0619136	-0.0796748	-0.0639143	-0.347632	0.733382	0.265999	0.252706	-0.0225468	0.128958	-0.364041	0.168591	0.64641		AW143671 EST293967 Normalized rat embryo, Bento Soares Rattus sp. cDNA clone RGIBX76 5' end, mRNA sequence [AW143671]
A_44_P238693	1.50739	up	1.00651	down	1.5172	down	-0.305109	0.370399	-0.103072	0.108219	0.211695	0.529418	0.780277	0.917261	0.486153	0.354848	-0.120679	0.0848389	0.18046	-0.0566534	-0.23607	0.14527	0.381102	0.0883999	-0.172947	-0.832353	Nav2	Rattus norvegicus neuron navigator 2 (Nav2), mRNA [NM_138529]
A_44_P238710	1.5294	up	1.03635	down	1.585	down	-0.0439501	0.222669	-0.401497	-0.176281	0.10779	0.544761	0.643047	0.757223	-0.216284	-0.0410861	0.0575294	-0.0638638	-0.236008	-0.0563031	0.00218682	-0.314993	0.630397	-0.330793	-0.271802	-0.0807266	Tjp1	Rattus norvegicus tight junction protein 1 (Tjp1), mRNA [NM_001106266]
A_44_P239271	1.31583	up	1.14614	down	1.50813	down	0.393128	0.4237	0.615125	0.581372	1.01187	0.584212	1.13058	0.87058	0.738437	0.580054	0.722189	0.426052	0.720991	0.278624	-0.00786406	0.234423	0.0540437	0.646744	0.232663	-0.093935	Bcas3	Rattus norvegicus breast carcinoma amplified sequence 3 (Bcas3), mRNA [NM_001173430]
A_44_P240461	1.32859	down	1.2346	up	1.64028	up	-0.248188	0.319738	-0.393826	-0.325473	-0.499758	-0.339891	-0.622868	-0.82481	-0.287508	-0.272296	-0.328462	-0.331514	0.691409	-0.279472	0.218877	-0.0623685	0.0431785	0.0566465	-0.16063	0.243598		AGENCOURT_112388572 NIH_MGC_429 Rattus norvegicus cDNA clone IMAGE:9030517 5', mRNA sequence [EV774430]
A_44_P240646	1.34075	up	1.29603	down	1.73766	down	0.12276	0.766647	0.236455	0.0525884	0.411405	0.311476	1.03577	1.11198	0.146807	0.250808	0.188938	-0.0229215	0.0139084	0.110359	-0.329314	-0.112901	1.20673	-0.466464	-0.188951	-0.594576	Cacna1e	Rattus norvegicus calcium channel, voltage-dependent, R type, alpha 1E subunit (Cacna1e), mRNA [NM_019294]
A_44_P243145	1.23536	up	1.40623	down	1.7372	down	0.327081	1.20728	0.398817	0.681238	0.700134	0.714448	0.763521	1.65604	0.393462	0.180856	0.760255	0.30376	0.624114	0.352489	-0.137899	-0.191608	1.32727	-0.905592	0.23378	-0.105443	Nsf	Rattus norvegicus N-ethylmaleimide-sensitive factor (Nsf), mRNA [NM_021748]
A_44_P243355	1.21422	down	1.33336	up	1.619	up	-0.0297604	0.0384331	-0.130436	-0.493607	-0.499179	-0.651962	0.106993	-0.691361	0.144831	0.193112	-0.211888	0.0834008	0.414985	0.0191555	0.354285	0.256463	0.364166	0.329904	0.22181	0.628702	Atp10a	Rattus norvegicus ATPase, class V, type 10A (Atp10a), mRNA [NM_001141935]
A_44_P245761	1.46927	up	1.19993	down	1.76302	down	0.472076	0.578453	0.8949	0.663953	1.13801	0.824559	1.23501	1.63218	0.671062	0.807618	0.989822	0.6339	0.595696	0.523184	0.412611	0.0260916	0.482418	0.249805	0.323732	0.294379	Uvrag	Rattus norvegicus UV radiation resistance associated gene (Uvrag), mRNA [NM_001107536]
A_44_P246452	1.42161	up	1.34312	down	1.90938	down	0.360215	0.758511	0.383435	0.128905	0.713345	0.527061	1.40081	1.01995	0.588497	0.255152	0.457756	0.101721	0.665248	-0.102892	-0.0759592	-0.557668	1.15864	-0.0627394	-0.445165	0.0339832		AMGNNUC:NRDG1-00191-D8-A nrdg1 (10855) Rattus norvegicus cDNA clone nrdg1-00191-d8 5', mRNA sequence [CB545779]
A_44_P247667	1.01481	up	1.56121	up	1.53843	up	-0.103558	-0.421482	0.0289737	-1.02176	-0.410923	-0.0151405	-0.224502	-0.782446	0.243565	0.0723762	-0.257492	0.0426825	0.1854	0.014367	0.586472	0.266595	-0.112966	0.747473	0.249916	0.669519	Ube2g1	Rattus norvegicus ubiquitin-conjugating enzyme E2G 1 (Ube2g1), mRNA [NM_022690]
A_44_P248222	1.17942	down	1.35126	up	1.59371	up	-0.2032	0.00704763	-0.29732	-0.65538	-0.677628	-0.107491	-0.727015	-0.589025	0.165833	0.0905189	0.0914898	-0.0492136	0.130429	0.00197782	0.304248	0.151727	-0.229776	-0.10574	0.16666	0.42548	Slc30a5	Rattus norvegicus solute carrier family 30 (zinc transporter), member 5 (Slc30a5), mRNA [NM_001106404]
A_44_P249624	1.16237	down	1.97649	down	1.70039	down	0.380189	-0.234698	0.911707	1.06135	1.12194	0.535079	0.156196	0.456167	0.187365	-0.196503	-0.121001	-0.506313	-0.945166	0.199743	-0.172106	0.123441	0.460946	-0.329934	-0.148905	-1.3317		BQ200761 UI-R-EB1-clq-g-15-0-UI.s1 UI-R-EB1 Rattus norvegicus cDNA clone UI-R-EB1-clq-g-15-0-UI 3', mRNA sequence [BQ200761]
A_44_P249805	1.19206	down	1.31222	up	1.56425	up	-0.465379	-0.33705	-0.740583	-0.540851	-0.791428	-0.284816	-1.12544	-0.896026	-0.363935	-0.429574	-0.123834	-0.321014	-0.339091	-0.237661	0.0042858	0.0566521	-0.426788	0.136026	-0.0468424	-0.0472364	Zmym4	Rattus norvegicus zinc finger, MYM-type 4 (Zmym4), mRNA [NM_001107982]
A_44_P250476	1.4816	down	2.23975	up	3.31842	up	-0.0317699	-0.55379	-1.00765	-2.03972	-1.62207	-0.866493	-0.80906	-2.60393	-0.219924	-0.00143711	-0.662161	0.200892	0.00642779	-0.302578	0.932255	0.384324	-0.961744	1.62317	-0.20493	0.267917	Zdhhc13	Rattus norvegicus zinc finger, DHHC-type containing 13 (Zdhhc13), mRNA [NM_001039037]
A_44_P251051	1.2459	up	1.23122	down	1.53397	down	0.381064	0.539254	0.740212	0.871919	0.986151	0.664925	1.20431	0.94581	0.392432	0.272657	0.370831	0.121736	0.779494	0.291507	-0.114779	0.375871	0.436892	0.483298	0.0977544	-0.522732	Slc16a14	Rattus norvegicus solute carrier family 16, member 14 (monocarboxylic acid transporter 14) (Slc16a14), mRNA [NM_001108229]
A_44_P253012	1.35387	down	1.3967	up	1.89094	up	-0.237933	0.453684	-0.0392046	-0.399567	-0.185502	-0.143609	-0.771036	-0.871209	-0.139771	-0.111959	-0.351491	-0.11568	0.574396	0.103505	0.779224	0.247936	0.332718	0.131373	0.395206	0.608248	Spry2	Rattus norvegicus sprouty homolog 2 (Drosophila) (Spry2), mRNA [NM_001012046]
A_44_P253048	1.38648	up	1.17913	down	1.63484	down	-0.817298	-0.0353793	-0.389924	-0.301405	-0.053875	-0.309249	0.309608	0.395207	-0.112879	-0.352695	0.0826139	-0.435343	-0.40105	-0.480402	-0.74227	-0.871166	0.147723	-0.703904	-0.686575	-0.650158	Dclk2	Rattus norvegicus doublecortin-like kinase 2 (Dclk2), mRNA [NM_001009691]
A_44_P256199	1.25849	up	1.19286	down	1.50121	down	0.605757	0.49499	0.448475	0.428896	0.854577	0.625556	0.831804	0.992953	0.705603	0.401724	0.697696	0.505356	0.355225	0.0780469	0.266314	0.260816	0.0978842	0.766302	0.535815	0.428571	Ppm1l	Rattus norvegicus protein phosphatase 1 (formerly 2C)-like (Ppm1l), mRNA [NM_001107681]
A_44_P256301	1.2942	down	1.38503	up	1.7925	up	0.447988	0.372161	0.21604	-0.082675	-0.0780735	0.170902	-0.192832	-0.434734	0.466426	0.553186	0.00734231	0.307215	0.397886	0.97449	0.787238	0.673552	0.124384	0.970674	0.254915	0.624305	Grem1	Rattus norvegicus gremlin 1, cysteine knot superfamily, homolog (Xenopus laevis) (Grem1), mRNA [NM_019282]
A_44_P256534	1.37967	down	1.83527	up	2.53207	up	-0.0745906	-0.534946	-0.914977	-1.3449	-1.16044	-0.429072	-0.876139	-2.26105	0.114249	-0.120029	-0.466234	-0.192441	-0.420207	-0.240961	0.816894	0.478832	-0.590267	1.13349	0.209422	0.735946	Heca	Rattus norvegicus headcase homolog (Drosophila) (Heca), mRNA [NM_001107514]
A_44_P257492	1.6575	up	1.34618	up	1.23126	down	-0.506889	-0.490652	-0.282013	-0.461085	-0.0430498	0.258128	0.656125	0.304197	0.368585	0.483961	0.301352	0.110246	0.279421	-0.40571	0.310742	-0.209617	-0.47347	0.868645	0.18881	0.331911	Adam4	Rattus norvegicus a disintegrin and metalloprotease domain 4 (Adam4), mRNA [NM_020305]
A_44_P258075	1.53792	up	1.25421	down	1.92886	down	0.775074	0.625826	-0.0569607	0.492372	0.521561	1.05898	1.26591	1.47375	0.737828	0.535915	0.714086	0.50519	0.178533	0.155834	-0.00330637	0.198151	0.095243	0.441495	0.278087	0.263315	Zdhhc21	Rattus norvegicus zinc finger, DHHC-type containing 21 (Zdhhc21), mRNA [NM_001039009]
A_44_P258124	1.3019	up	1.37405	down	1.78888	down	0.807558	1.00729	0.799114	0.421428	0.991756	0.932399	1.47177	1.16193	0.672837	0.399388	0.723323	0.516401	0.731966	0.383554	0.30412	-0.218009	0.644032	0.192852	0.400799	0.543917		Rattus norvegicus smooth muscle myosin heavy chain 11 isoform SM1-like protein mRNA, partial sequence. [AY390384]
A_44_P259365	1.47558	up	1.49287	down	2.20285	down	0.661818	0.618918	0.203899	0.30124	0.692576	0.62543	1.21061	1.5024	0.43609	0.157894	0.613794	0.263321	0.173467	0.0325318	-0.279366	-0.453094	0.730994	-0.126482	-0.089117	-0.314921	Pum2	Rattus norvegicus pumilio homolog 2 (Drosophila) (Pum2), mRNA [NM_001106715]
A_44_P260046	1.12727	up	1.41211	down	1.59183	down	-0.237684	-0.215484	-0.028965	0.425621	0.340275	-0.231043	0.34399	0.18159	-0.342647	-0.422188	-0.535233	-0.422308	-0.352918	-0.308827	-0.811091	-0.575103	-0.00163838	-0.745594	-0.680867	-1.08358	LOC680312	Rattus norvegicus similar to H2B histone family, member T (LOC680312), mRNA [NM_001109400]
A_44_P261599	1.26533	up	1.38223	down	1.74898	down	0.361828	0.59413	0.784223	1.31823	0.955091	0.681367	1.12366	1.65635	0.394903	0.383742	0.612267	0.243736	0.592681	0.584434	-0.0605202	0.0738315	0.85172	-0.154916	0.292424	0.231881		AA997406 UI-R-C0-hr-e-04-0-UI.s1 UI-R-C0 Rattus norvegicus cDNA clone UI-R-C0-hr-e-04-0-UI 3', mRNA sequence [AA997406]
A_44_P262500	1.14285	up	1.58095	down	1.80679	down	0.302547	0.98834	0.451183	0.927428	0.758929	0.449903	0.688123	1.54307	0.389394	0.30934	0.374848	0.271967	0.207159	0.258585	-0.377245	-0.0621834	1.04455	-0.632129	0.138937	-0.606943	Fkrp	Rattus norvegicus fukutin related protein (Fkrp), mRNA [NM_001025678]
A_44_P262804	1.23589	up	1.59702	down	1.97374	down	0.5983	0.984544	0.907543	1.06352	1.12473	0.599012	1.51329	1.53907	0.666699	0.511396	0.441933	0.360646	0.58678	0.486115	-0.246908	0.0263873	1.59226	-0.116546	0.044939	-0.710648		pericentrin (kendrin) Gene [Source:MGI Symbol;Acc:MGI:102722] [ENSRNOT00000048218]
A_44_P264947	1.23994	up	1.27133	down	1.57638	down	0.259263	0.714685	0.539877	0.332605	0.699039	0.684487	0.715282	0.988725	0.470324	0.351073	0.981313	0.487819	0.352529	0.164218	-0.0344682	-0.0211896	0.606629	-0.163922	0.217045	0.0860481	Cpeb3	PREDICTED: Rattus norvegicus similar to mKIAA0940 protein (predicted) (RGD1564670_predicted), mRNA [XM_220043]
A_44_P265702	1.17771	up	1.38741	down	1.63397	down	-0.0492134	0.198015	0.501844	-0.0882301	0.283317	0.121382	0.212692	0.888974	-0.129398	0.0251789	0.0254821	-0.275365	-0.142679	-0.14707	-0.678455	-0.358956	0.254842	-0.158358	-0.455921	-1.10726	Ppfibp1	Rattus norvegicus PTPRF interacting protein, binding protein 1 (liprin beta 1) (Ppfibp1), mRNA [NM_001107896]
A_44_P265831	1.01585	up	1.53624	up	1.51227	up	-0.305961	-0.621442	-0.922823	-0.987772	-1.18827	-0.287128	-0.386564	-0.600847	-0.279304	0.276624	-0.270604	-0.103968	-0.0661955	-0.00771994	0.117209	-0.11925	-0.370434	0.883802	-0.0361556	-0.370883	Rnf32	Rattus norvegicus ring finger protein 32 (Rnf32), mRNA [NM_001012095]
A_44_P267053	1.50139	up	1.2441	down	1.86788	down	0.395727	1.16903	0.778034	0.713281	0.84864	1.16335	0.935848	1.91341	0.975128	0.804013	0.64743	0.474649	0.902976	0.327225	0.00474801	0.0207043	0.647047	0.0827469	0.510036	0.0327296		Myosin-10 (Myosin heavy chain 10)(Myosin heavy chain, non-muscle IIb)(Non-muscle myosin heavy chain IIb)(NMMHC II-b)(NMMHC-IIB)(Cellular myosin heavy chain, type B)(Non-muscle myosin heavy chain B)(NMMHC-B) [Source:UniProtKB/Swiss-Prot;Acc:Q9JLT0] [ENSRNO
A_44_P267294	1.44703	up	1.20022	down	1.73675	down	0.0125627	0.114536	0.166519	0.164038	0.42278	0.307281	0.73149	1.12846	0.108885	0.202916	0.0543756	0.191331	0.184481	0.0417691	-0.537144	-0.284641	0.555574	-0.566929	-0.0150519	-0.378166	RGD1562018	Rattus norvegicus similar to Protein C14orf101 homolog (RGD1562018), mRNA [NM_001170475]
A_44_P267487	1.24392	up	1.24238	down	1.54542	down	0.240673	0.241202	0.0226182	-0.0398531	0.229782	0.0897676	0.745547	0.659118	-0.158019	-0.117405	-0.0513753	0.00618275	0.0874758	-0.0511866	-0.379515	-0.444541	0.421512	0.077448	-0.598797	-0.700621	Reep3	Rattus norvegicus receptor accessory protein 3 (Reep3), mRNA [NM_001106386]
A_44_P267985	1.34452	up	1.42119	down	1.91083	down	1.24405	1.55858	1.50129	0.788118	1.45614	1.70126	1.69423	1.94879	0.924317	1.02442	1.14951	0.877036	1.09943	1.02102	0.591597	0.35158	1.56567	0.644818	0.874781	0.5826	Zfp238	Rattus norvegicus zinc finger protein 238 (Zfp238), mRNA [NM_022678]
A_44_P272346	1.21766	up	1.27183	down	1.54865	down	0.37169	0.646995	0.31387	0.559717	0.539377	0.60077	0.729812	1.15874	0.522238	0.277926	0.55323	0.198591	0.498147	0.0599022	-0.114611	0.061223	0.949179	-0.657491	0.368783	-0.0751275		Rattus norvegicus similar to guanine nucleotide exchange factor (LOC367072), mRNA [XM_345930]
A_44_P272475	1.56012	up	1.03384	down	1.61292	down	0.0382033	0.160446	0.451513	0.0515948	0.671072	0.517447	1.03408	1.04578	0.569045	0.628814	1.05489	0.599947	0.492003	-0.265663	0.327072	-0.0437198	1.11321	0.698108	-0.0448275	0.146187		Rattus norvegicus similar to hypothetical protein FLJ12748 (LOC363823), mRNA [XM_344039]
A_44_P273409	1.77747	down	1.40878	up	2.50407	up	-0.0405016	0.846982	-0.782658	-0.997315	-1.23223	-0.562046	-1.34844	-1.15008	-0.686536	-0.290594	-0.157058	-0.152879	-0.304465	0.249774	0.738065	0.320927	0.737534	-0.500251	-0.00276753	0.83035		BE113385 UI-R-BJ1-awe-g-04-0-UI.s1 UI-R-BJ1 Rattus norvegicus cDNA clone UI-R-BJ1-awe-g-04-0-UI 3', mRNA sequence [BE113385]
A_44_P274401	1.67798	down	1.00314	down	1.67274	up	1.15943	1.31356	1.64187	1.54183	0.907331	0.719259	0.71093	0.332247	0.23007	1.35626	1.04887	0.955304	1.55424	1.43587	1.47892	1.16959	1.22413	1.37936	1.08228	1.714		Q2DYM3_ACICE (Q2DYM3) Ubiquinone/menaquinone biosynthesis methyltransferase, partial (5%) [TC590270]
A_44_P276477	1.47136	up	1.15216	down	1.69525	down	0.48026	0.234525	0.323438	0.355667	0.680248	0.970535	0.976474	0.995245	0.512346	0.392074	0.67931	0.628574	0.0883703	0.306301	0.0436488	0.138202	0.297616	0.858524	0.319776	-0.00990391	Garnl1	Rattus norvegicus GTPase activating Rap/RanGAP domain-like 1 (Garnl1), mRNA [NM_020083]
A_44_P277669	1.16711	up	1.54401	up	1.32293	up	-0.864327	-0.690891	-0.802259	-1.24282	-1.4717	-0.63949	-0.831558	-0.560354	-0.304206	-0.406678	-0.44649	-0.285781	-0.687883	-0.230184	-0.0299005	-0.145601	-0.625812	-0.387429	-0.651143	0.104284	RGD1559961	Rattus norvegicus similar to novel protein (RGD1559961), mRNA [NM_001163736]
A_44_P279460	1.43211	up	2.13938	up	1.49387	up	-0.0280198	0.0632267	0.346935	-0.0278091	1.25027	0.0903178	0.0320577	1.05425	0.916025	1.54537	0.0544034	-0.00803189	1.29678	1.03126	0.849421	1.56566	-0.110664	1.0322	0.0580758	0.0773869		UI-R-BJ2-bpp-e-03-0-UI.s1 UI-R-BJ2 Rattus norvegicus cDNA clone UI-R-BJ2-bpp-e-03-0-UI 3', mRNA sequence [BF406820]
A_44_P279780	1.5617	down	1.04059	down	1.50078	up	0.528689	0.954458	0.598731	1.08693	0.547086	0.504507	-0.130033	-0.325219	0.594906	0.757709	0.372632	0.381189	0.791271	0.637325	0.639864	0.870738	0.749404	1.14608	1.28448	0.983761	Clec11a	Rattus norvegicus C-type lectin domain family 11, member a (Clec11a), mRNA [NM_001012459]
A_44_P283399	1.27097	up	1.22927	down	1.56236	down	0.330502	0.537415	0.285446	0.233272	0.475506	0.578217	0.759317	0.957317	0.283622	-0.579919	0.520553	0.263557	0.0753393	0.278365	-0.138946	-0.0193168	0.706504	0.0452834	0.048872	-0.227393	Cask	Rattus norvegicus calcium/calmodulin-dependent serine protein kinase (MAGUK family) (Cask), mRNA [NM_022184]
A_44_P283702	1.24806	up	1.28183	down	1.59981	down	0.218672	0.567659	0.3394	0.48566	0.456992	0.513432	0.499804	1.41993	0.37157	0.331981	0.403229	0.24622	0.159296	0.170543	-0.0532741	-0.0980119	0.87255	-0.658708	-0.0240078	0.316293		PREDICTED: Rattus norvegicus similar to CG14868-PA (LOC688939), mRNA [XM_001068901]
A_44_P283807	1.39129	up	1.307	down	1.81842	down	0.288371	0.630147	0.211067	-0.107408	0.454653	0.411762	1.31559	0.745882	0.682675	0.0533227	0.433621	0.0387229	0.362447	-0.455712	0.00355531	-0.433164	0.553537	-0.696876	-0.0308789	0.0640951	Adam9	Rattus norvegicus ADAM metallopeptidase domain 9 (meltrin gamma) (Adam9), mRNA [NM_001014772]
A_44_P284129	1.15247	up	1.73423	down	1.99864	down	0.423551	1.36567	1.09299	1.14157	1.27088	0.54115	1.13319	1.89747	0.313381	0.61099	0.244425	0.544984	0.437301	0.264593	0.0830779	0.0616464	0.594763	-1.17484	-0.0254736	-0.541588	Csrnp1	Rattus norvegicus cysteine-serine-rich nuclear protein 1 (Csrnp1), mRNA [NM_001108786]
A_44_P285849	1.63753	up	1.40903	down	2.30733	down	0.577002	0.897304	-0.290752	0.540662	0.474013	0.927083	0.987124	2.18208	0.705855	0.430985	1.01169	0.558049	0.185314	0.151312	-0.405988	-0.185231	0.806164	-0.96218	0.235457	-0.0773192	Kif5c	Rattus norvegicus kinesin family member 5C (Kif5c), mRNA [NM_001107730]
A_44_P287911	1.55808	up	1.19185	down	1.857	down	0.0821599	0.614539	-0.328423	0.111605	0.335865	0.531219	1.1116	1.06029	0.511074	0.362588	0.458961	0.055081	0.0830464	0.00723845	-0.369389	-0.253829	0.633237	-0.128762	-0.21311	-0.24236	Mllt4	Rattus norvegicus myeloid/lymphoid or mixed-lineage leukemia (trithorax homolog, Drosophila); translocated to, 4 (Mllt4), mRNA [NM_013217]
A_44_P287958	1.21462	up	1.58697	up	1.30656	up	-1.31075	-1.04934	-0.605021	-0.783055	-0.45686	-0.723224	-0.726992	-1.01823	-0.355589	-0.518527	-0.39921	-0.454017	-0.511564	-0.298975	-0.107747	-0.0813896	-0.248841	0.104589	-0.555906	0.144152	Dnmt3b	Rattus norvegicus DNA (cytosine-5-)-methyltransferase 3 beta (Dnmt3b), mRNA [NM_001003959]
A_44_P288756	1.0977	up	1.47262	down	1.6165	down	0.128435	0.313017	0.313664	0.837665	0.926085	-0.000109643	0.359863	0.844894	-0.1455	-0.0534687	-0.0505581	-0.0536118	-0.236242	0.150838	-0.509526	-0.0458249	0.439175	-0.637139	-0.23941	-0.452457	RGD1565117	PREDICTED: Rattus norvegicus similar to 40S ribosomal protein S26 (RGD1565117), mRNA [XM_001055593]
A_44_P289758	1.09139	up	1.85837	down	2.02821	down	0.714862	1.17128	1.06023	1.50821	1.59999	0.588448	1.22486	1.54597	0.371525	0.329564	0.284648	0.447341	0.355166	0.859225	-0.318588	-0.0173625	1.76098	-1.03168	0.101246	-0.809321		AW535083 UI-R-C4-als-a-07-0-UI.s1 UI-R-C4 Rattus norvegicus cDNA clone UI-R-C4-als-a-07-0-UI 3', mRNA sequence [AW535083]
A_44_P291092	1.21478	up	1.24374	down	1.51087	down	0.302543	0.417924	0.257336	0.264151	0.307595	0.612591	0.376577	1.06798	0.101556	0.175669	0.43652	0.183841	0.076622	0.0573519	-0.0754366	-0.0752993	0.928862	-0.398974	-0.0117454	0.0480022	Rad21	Rattus norvegicus RAD21 homolog (S. pombe) (Rad21), mRNA [NM_001025701]
A_44_P291196	1.13098	up	1.41139	down	1.59625	down	0.437981	0.491665	0.457567	0.75423	1.06446	0.441131	0.506481	0.83966	0.280406	0.157171	-0.106737	0.0510177	0.286552	0.176031	-0.120946	-0.188657	0.769038	-0.417431	0.105413	-0.437449	Btbd17	Rattus norvegicus BTB (POZ) domain containing 17 (Btbd17), mRNA [NM_001134534]
A_44_P292619	1.13033	up	1.41855	down	1.60343	down	0.788775	1.37997	0.730769	1.14126	1.02339	1.10694	1.03623	1.58119	0.469095	0.448705	0.805499	0.308569	0.87419	0.606509	0.277467	0.264928	1.30852	-0.0616999	0.639769	0.550397	Ppfia3	Liprin-alpha-3 (Protein tyrosine phosphatase receptor type f polypeptide-interacting protein alpha-3)(PTPRF-interacting protein alpha-3) [Source:UniProtKB/Swiss-Prot;Acc:Q91Z79] [ENSRNOT00000028142]
A_44_P292689	1.17093	up	1.33897	down	1.56783	down	0.757518	0.945688	0.990379	0.796728	1.16938	0.768143	1.38197	1.08144	0.567168	0.712628	0.696048	0.45188	0.598944	0.599596	0.29311	0.31419	0.5679	0.908029	0.402241	-0.338126	Syt1	Rattus norvegicus partial mRNA for synaptotagmin 1 (syt1 gene), splice variant 4. [AJ617619]
A_44_P292915	1.33979	up	1.35726	down	1.81843	down	0.385289	1.0345	1.097	0.878961	1.16562	0.668212	1.31354	1.93639	0.636539	0.449504	0.822802	0.390125	0.605976	0.496584	0.286494	0.243921	1.25937	0.0432968	0.474636	-0.00803189	Tbc1d1	Q3TNW7_MOUSE (Q3TNW7) 0 day neonate lung cDNA, RIKEN full-length enriched library, clone:E030025D10 product:TBC1 domain family, member 1, full insert sequence. (Fragment), partial (51%) [TC612928]
A_44_P295621	1.18845	up	1.55777	down	1.85132	down	0.505711	1.40825	0.63151	1.02292	0.801729	0.828576	0.936812	1.99758	0.484453	0.352416	0.798638	0.231295	0.618385	0.369446	-0.103981	0.126626	1.83646	-1.06607	0.287336	-0.0389862		Rattus norvegicus similar to myosin containing PDZ domain (LOC360570), mRNA [XM_340847]
A_44_P297167	1.29539	up	1.68571	up	1.30131	up	-1.41329	-0.648375	-1.12984	-1.50334	-1.12219	-0.450051	-0.603543	-1.0255	-0.434755	-0.645934	-0.410739	-0.329822	-0.569999	-0.605133	-0.376936	-0.12936	-0.679028	-0.0705995	-0.235927	-0.719723	Cacna1e	Rattus norvegicus calcium channel, voltage-dependent, R type, alpha 1E subunit (Cacna1e), mRNA [NM_019294]
A_44_P299542	1.19127	up	1.4128	down	1.68303	down	0.676731	0.896461	0.822564	0.810344	1.03624	0.482144	1.5826	1.11514	0.100271	0.106106	0.177712	-0.316899	0.655134	0.577998	0.241047	-0.262315	1.6821	0.286978	0.122588	-0.600978	Nlgn2	Rattus norvegicus neuroligin 2 (Nlgn2), mRNA [NM_053992]
A_44_P300751	1.24228	up	1.30149	down	1.61681	down	0.15446	0.705207	0.335955	0.182861	0.650395	0.29982	0.877337	0.802886	0.0443164	0.143701	0.0581961	-0.0191135	0.299105	0.066205	-0.234563	-0.272909	0.759327	0.0417053	-0.0492066	-0.511777	Vegfa	Rattus norvegicus vascular endothelial growth factor A (Vegfa), transcript variant 1, mRNA [NM_031836]
A_44_P302399	1.37514	up	1.23618	down	1.69992	down	-0.424685	0.0330158	0.294947	-0.0635133	0.424243	0.412175	0.678216	0.163464	0.214405	0.34323	0.513824	0.0324764	-0.0739341	-0.508643	-0.630406	-0.170784	-0.604043	1.42093	-0.396712	-0.145052	Slc35f1	Rattus norvegicus solute carrier family 35, member F1 (Slc35f1), mRNA [NM_001109338]
A_44_P302613	1.40519	up	1.11626	down	1.56856	down	0.136826	0.000840063	-0.0992116	0.26933	0.124549	0.331327	0.821777	0.993173	0.178542	0.130848	0.515772	0.101983	-0.00626567	-0.107387	-0.0487957	-0.164479	0.289158	-0.442252	0.197771	0.111313	Lkap	Rattus norvegicus limkain b1 (Lkap), mRNA [NM_133421]
A_44_P303155	1.17755	up	1.34412	down	1.58276	down	0.600054	0.769083	0.504571	0.426455	0.631025	0.558487	0.952841	1.10094	0.74494	0.353921	0.597816	0.312244	0.317213	0.407037	-0.0982246	-0.0325127	0.760329	0.171853	0.0167321	-0.308719	Agtpbp1	Rattus norvegicus ATP/GTP binding protein 1 (Agtpbp1), mRNA [NM_001106100]
A_44_P303507	1.26399	up	1.42928	down	1.8066	down	0.587003	1.25325	0.7046	0.700898	1.17151	0.604307	1.14773	1.67415	0.348572	0.325711	0.279922	0.198668	0.350471	0.644119	0.0162477	0.173759	1.65662	-0.203914	-0.0129633	-0.555561	Dcaf6	PREDICTED: Rattus norvegicus similar to IQ motif and WD repeats 1 (predicted) (RGD1561961_predicted), mRNA [XM_213926]
A_44_P303651	1.31853	up	1.31436	down	1.73302	down	0.192845	0.650283	0.0798407	0.130221	0.320304	0.575019	0.766359	0.987246	0.471742	0.30743	0.369286	0.290258	0.257915	-0.307665	-0.280234	-0.194248	0.647176	-0.562132	0.0750113	-0.259824	Wnk1	Rattus norvegicus WNK lysine deficient protein kinase 1 (Wnk1), mRNA [NM_053794]
A_44_P303742	1.12345	down	1.71529	up	1.92705	up	-0.157466	-0.785687	-0.534819	-0.797965	-0.776045	-0.371193	-0.612824	-1.18763	-0.102055	0.10505	-0.386402	0.341337	-0.146634	-0.29514	1.01064	0.269015	-0.737384	1.06348	0.246728	0.567276	Csnk1g3	Rattus norvegicus casein kinase 1, gamma 3 (Csnk1g3), mRNA [NM_022855]
A_44_P304190	1.30165	down	1.29614	up	1.68713	up	0.3426	0.0919018	0.20316	-0.269589	-0.277948	0.0888471	-0.661599	-0.302611	0.071538	-0.0327216	0.0943498	0.302245	0.703624	0.207651	0.523056	0.430642	0.501858	0.0805788	0.257017	0.854673	Tifa	Rattus norvegicus TRAF-interacting protein with forkhead-associated domain (Tifa), mRNA [NM_001014044]
A_44_P306551	1.27935	up	1.19588	down	1.52995	down	0.000285119	0.548021	0.46425	0.734729	0.584699	0.594956	0.94084	1.04846	0.590128	0.48548	0.567612	0.128035	0.315387	0.346367	-0.00257774	0.0558234	0.799406	-0.455042	0.551342	0.254964		Voltage-dependent P/Q-type calcium channel subunit alpha-1A (Voltage-gated calcium channel subunit alpha Cav2.1)(Calcium channel, L type, alpha-1 polypeptide, isoform 4)(Brain calcium channel I)(BI)(Rat brain class A)(RBA-I) [Source:UniProtKB/Swiss-Prot;A
A_44_P307633	1.71475	up	1.21715	up	1.40883	down	-0.269299	-0.423969	-0.626857	-0.666889	-0.733476	0.335555	0.06352	0.444665	-0.0906058	0.0941649	0.0904294	-0.25301	-0.01417	-0.322904	-0.330896	-0.185038	0.071384	-0.297818	-0.0415015	-0.037724	Cep110	Rattus norvegicus centrosomal protein 110kDa (Cep110), mRNA [NM_001107836]
A_44_P311627	1.21087	up	1.35694	down	1.64308	down	0.349834	0.834788	-0.0322198	0.302653	0.260581	0.611916	0.752977	0.93377	0.130338	0.0259857	0.36242	-0.151048	0.10601	-0.211996	-0.152485	-0.047885	0.953645	-0.438912	-0.722729	-0.273483	Opalin	Rattus norvegicus oligodendrocytic myelin paranodal and inner loop protein (Opalin), mRNA [NM_001017386]
A_44_P313904	1.29989	down	1.26841	up	1.6488	up	-0.0415659	-0.403843	-0.121746	-0.55386	-0.548165	-0.607984	-0.474923	-1.00351	-0.250044	-0.260096	-0.449461	-0.215164	-0.038333	-0.265125	0.476859	0.0776739	-0.230247	0.572339	-0.115793	0.168173	Dars2	Rattus norvegicus aspartyl-tRNA synthetase 2 (mitochondrial) (Dars2), nuclear gene encoding mitochondrial protein, mRNA [NM_001034143]
A_44_P313918	1.35399	up	1.52273	down	2.06175	down	0.197964	0.663362	0.694928	0.693526	1.04604	0.51357	0.980339	1.45868	0.717957	0.223256	0.628601	0.162611	0.188232	0.0471564	-0.288092	-0.124144	0.572129	-0.612169	0.424744	-0.499909	Wdr42a	Rattus norvegicus WD repeat domain 42A (Wdr42a), mRNA [NM_001014231]
A_44_P314301	1.1327	up	1.33408	down	1.5111	down	0.175536	0.506305	0.849643	0.288621	0.677382	0.362907	0.935487	0.56337	0.683544	-0.0251236	-0.214076	-0.148953	0.28844	-0.127042	-0.112713	0.108056	0.484559	0.2031	-0.334846	-0.85253	Zfp46	Rattus norvegicus zinc finger protein 46 (Zfp46), mRNA [NM_001106691]
A_44_P314634	1.62279	up	1.19611	down	1.94103	down	-0.0458298	0.317959	-0.186841	0.0502324	0.109656	0.852618	0.777348	1.18982	0.179702	0.294572	0.664461	0.179315	0.010107	0.0323372	-0.638457	-0.301847	0.620605	-0.216993	-0.172927	0.0115165	Tjp1	Rattus norvegicus tight junction protein 1 (Tjp1), mRNA [NM_001106266]
A_44_P314978	1.31332	up	1.28663	down	1.68975	down	0.348991	0.97318	0.550098	0.559167	0.56118	0.746389	1.30166	1.39506	0.561831	0.426128	0.756104	0.321344	0.471596	0.309794	0.184769	0.0109091	0.713948	-0.175548	0.151561	0.208493		CB544341 AMGNNUC:NRHW1-00288-E10-A W rat hypo+pit (10478) Rattus norvegicus cDNA clone nrhw1-00288-e10 5', mRNA sequence [CB544341]
A_44_P316520	1.8709	up	1.36479	down	2.55339	down	0.388116	0.591391	0.0920315	0.995547	1.26293	0.936526	1.2327	1.61148	0.203494	0.0341117	0.864367	-0.137347	-0.161003	0.130194	-0.372176	0.0369734	0.846434	-0.593398	0.0821032	-0.626499		Q69Z45_MOUSE (Q69Z45) MKIAA1993 protein (Fragment), partial (18%) [TC618100]
A_44_P316651	1.44801	up	1.2476	down	1.80654	down	0.322573	0.377196	0.429922	0.0532662	0.364598	0.660435	1.29959	0.99463	0.373625	0.226348	0.299705	0.307521	0.135434	0.0435125	-0.0713662	-0.201256	0.0452156	0.378558	-0.157911	0.314519	Klhl15	Rattus norvegicus kelch-like 15 (Drosophila) (Klhl15), mRNA [NM_001108021]
A_44_P316975	1.39283	up	1.28575	down	1.79084	down	0.353449	0.5131	0.0699253	-0.0300588	0.317701	0.695887	0.849812	0.95509	0.369103	0.453318	0.691519	0.408612	-0.0415601	-0.118004	-0.233123	-0.151352	0.0105494	0.612175	0.0881548	0.0700312	Usp8	Rattus norvegicus ubiquitin specific peptidase 8 (Usp8), mRNA [NM_001106502]
A_44_P318103	1.3416	up	1.27635	down	1.71236	down	0.433997	0.548708	0.593662	0.618218	0.994066	0.60549	1.14995	1.14091	0.279354	0.458752	0.779633	0.325264	0.339078	0.379662	-0.104367	0.1721	0.411906	0.509571	0.00212569	-0.206511	Atp9b	Rattus norvegicus ATPase, class II, type 9B (Atp9b), mRNA [NM_001106130]
A_44_P318628	1.17361	up	1.28174	down	1.50426	down	-0.00635152	0.621266	0.579513	0.406655	0.635634	0.0718402	0.717068	1.10035	0.279685	0.161151	0.22312	0.00578969	0.301189	0.0530911	-0.167717	-0.0178862	0.514226	-0.36998	0.100428	-0.368161	Chrnb2	Rattus norvegicus cholinergic receptor, nicotinic, beta 2 (neuronal) (Chrnb2), mRNA [NM_019297]
A_44_P318794	1.07754	up	1.51338	down	1.63073	down	0.551949	0.801234	0.517856	0.558486	0.582104	0.510827	1.00897	0.758597	0.245291	0.206851	0.363931	0.381328	0.303805	0.0723373	-0.362383	0.0246524	-0.00589659	0.159441	0.448321	0.0147925	Hnrnpul2	PREDICTED: Rattus norvegicus similar to hypothetical protein (predicted) (RGD1562784_predicted), mRNA [XM_219560]
A_44_P318957	1.11882	down	1.42503	up	1.59435	up	0.00905906	-0.262117	0.0184527	-0.424287	-0.145003	-0.240009	-0.272327	-0.649446	-0.392348	0.00537098	-0.110886	0.0218487	-0.11002	0.158022	0.840352	0.496715	-0.225071	0.555252	0.302919	0.862489	Pcdhb8	Rattus norvegicus protocadherin beta 8 (Pcdhb8), mRNA [NM_001014779]
A_44_P319087	1.46365	up	1.09068	down	1.59638	down	0.058889	-0.441308	-0.335756	-0.437124	0.163812	0.175134	0.768333	0.326162	0.60884	0.104069	0.114084	-0.269155	-0.31969	-0.50682	-0.122811	-0.486191	-0.984375	0.709669	-0.0915565	0.205247	Rngtt	Rattus norvegicus RNA guanylyltransferase and 5'-phosphatase (Rngtt), mRNA [NM_001107923]
A_44_P319310	1.27913	up	1.48635	down	1.90124	down	0.420586	1.03558	0.781553	0.817763	1.18587	0.507094	1.14393	1.63927	0.615921	0.135283	0.383636	0.270895	0.640837	0.331689	-0.204971	0.000847969	1.09145	-0.475489	0.136692	-0.187054		Putative uncharacterized protein [Source:UniProtKB/TrEMBL;Acc:B2RYE6] [ENSRNOT00000029749]
A_44_P319349	1.33587	down	1.25514	up	1.6767	up	-0.580915	-0.892098	-0.358524	-0.99569	-0.969437	-1.17409	-1.07509	-1.76884	-0.744551	0.0545558	-1.1332	-0.301202	-0.416662	-0.267343	-0.542829	-0.289019	-1.36246	0.193611	-0.227168	-0.498021	Pkp2	Rattus norvegicus plakophilin 2 (Pkp2), mRNA [NM_001100499]
A_44_P320292	1.31432	down	1.21454	up	1.5963	up	-0.179517	0.103704	-0.177831	-0.785203	-0.588659	-0.389656	-0.815683	-0.822137	-0.286247	-0.416532	-0.0541306	-0.312369	0.387298	-0.342477	0.402139	-0.364154	0.29041	0.340928	-0.0922146	0.259128	Efhd1	Rattus norvegicus EF-hand domain family, member D1 (Efhd1), mRNA [NM_001109310]
A_44_P320799	1.39577	up	1.22044	down	1.70346	down	-0.48878	-0.303995	-0.542527	-0.647163	-0.251978	-0.108663	-0.201617	0.504042	-0.228888	-0.296637	0.257108	-0.00281526	-0.253607	-1.1244	-0.746482	-1.00759	0.0833883	-1.54194	-0.686461	-0.999827	Gucy1a3	Rattus norvegicus guanylate cyclase 1, soluble, alpha 3 (Gucy1a3), mRNA [NM_017090]
A_44_P320894	1.48674	up	1.13595	down	1.68885	down	0.360952	0.571956	0.384741	0.548364	1.41958	0.622131	0.836892	1.27602	0.558687	0.278599	0.352184	0.368965	0.164416	0.449091	0.200564	0.316367	0.698558	-0.0113439	0.594871	0.102892	Vamp1	Rattus norvegicus vesicle-associated membrane protein 1 (Vamp1), mRNA [NM_013090]
A_44_P320987	1.40875	up	1.14277	down	1.60988	down	0.208156	0.323525	0.17061	0.728956	0.614201	0.649282	0.849909	1.29554	0.596139	0.442447	0.395514	0.294774	0.130845	0.235359	0.0982858	0.196623	0.325304	-0.528496	0.310117	-0.106845	Magi2	Rattus norvegicus membrane associated guanylate kinase, WW and PDZ domain containing 2 (Magi2), mRNA [NM_053621]
A_44_P323533	1.23094	up	1.28591	down	1.58287	down	0.376183	0.469908	0.00302698	0.494484	0.411454	0.44162	0.668185	1.02138	0.467691	0.345219	0.324449	0.153659	-0.20172	0.179277	-0.164368	0.0792742	0.52877	0.300485	0.217684	-0.37087	Sbno1	Rattus norvegicus strawberry notch homolog 1 (Drosophila) (Sbno1), mRNA [NM_001107138]
A_44_P323664	1.03502	down	1.51538	up	1.56844	up	0.0881081	-0.000982269	-0.192551	-0.85145	-0.614824	0.233337	-0.25424	-0.51976	0.191511	0.113035	0.0535431	0.0987376	0.28562	0.220224	0.528664	0.407343	-0.384867	0.664286	0.37751	0.44698	RGD1559682	PREDICTED: Rattus norvegicus similar to peptidylprolyl isomerase A (cyclophilin A)) (RGD1559682), mRNA [XM_341363]
A_44_P326422	1.41381	up	1.35307	down	1.91299	down	0.0450702	0.356158	-0.185099	0.28921	0.496603	0.513621	0.425644	0.955529	0.156879	0.56472	0.401248	0.1768	-0.130095	0.0790215	-0.717973	-0.470576	0.333503	-0.292376	0.14793	-0.394986		PREDICTED: Rattus norvegicus inhibitor of Bruton agammaglobulinemia tyrosine kinase (predicted) (Ibtk_predicted), mRNA [XM_236481]
A_44_P326742	1.40213	up	1.26933	down	1.77976	down	0.131438	0.612354	-0.0335626	-0.0429468	0.116093	0.39648	1.08412	1.02106	0.186832	0.118854	0.494945	0.194275	0.0991906	-0.0452691	-0.522636	-0.240254	0.540331	-0.378708	-0.174123	-0.0281944	Dixdc1	Rattus norvegicus DIX domain containing 1 (Dixdc1), mRNA [NM_001037654]
A_44_P328323	1.41801	up	1.1758	down	1.66728	down	0.60484	0.669445	0.405161	0.0490999	0.62783	0.690184	1.28681	1.13918	0.559508	0.311432	0.623905	0.0752203	0.626748	0.295047	0.200886	-0.328686	0.144046	0.524258	0.0592784	0.0295011	Usp46	UBP46_HUMAN (P62068) Ubiquitin carboxyl-terminal hydrolase 46 (Ubiquitin thioesterase 46) (Ubiquitin-specific-processing protease 46) (Deubiquitinating enzyme 46) , partial (44%) [TC607121]
A_44_P328397	1.26569	up	1.68411	down	2.13155	down	0.55659	0.134215	0.582711	0.218786	0.522655	0.671917	0.72936	0.81737	0.1625	0.439711	0.459746	0.210989	-0.146394	-0.172399	-0.233566	-0.813777	-0.119344	1.02029	0.359861	0.379109	Rb1	Rattus norvegicus retinoblastoma 1 (Rb1), mRNA [NM_017045]
A_44_P331223	1.25802	down	1.59397	down	1.26704	down	0.586236	0.366242	0.905821	1.57096	0.98653	0.50193	0.581078	1.14881	0.148292	0.32453	-0.00520083	0.253467	0.248657	0.552556	0.161963	0.430354	0.713352	-0.125425	0.316852	-0.0659752	Ndufc2	EST194974 Normalized rat heart, Bento Soares Rattus sp. cDNA clone RHEAQ10 3' end, mRNA sequence [AA891171]
A_44_P332586	1.31215	up	1.14691	down	1.50492	down	-0.107565	-0.00927537	-0.598084	-0.203632	0.0667171	-0.105785	0.655027	0.033226	-0.0133943	-0.127286	0.0194903	-0.0513563	-0.606386	-0.123936	-0.386918	-0.592323	-0.168235	-0.463574	-0.636342	-0.74311	Zswim6	Rattus norvegicus zinc finger, SWIM-type containing 6 (Zswim6), mRNA [NM_001047884]
A_44_P332683	1.18619	up	1.36966	down	1.62467	down	0.201401	0.782041	0.610238	0.0921931	0.353535	0.467672	0.76024	1.08975	0.139438	0.279522	0.63343	0.0633564	0.0405377	0.15323	0.0667958	-0.389942	0.467039	0.0598412	0.298068	-0.280193	Wdr7	Rattus norvegicus WD repeat domain 7 (Wdr7), mRNA [NM_023975]
A_44_P332780	1.08106	up	1.47321	down	1.59263	down	1.04546	0.798186	0.551116	0.527547	0.70151	0.718484	1.00474	0.947379	0.336693	0.216356	0.466429	0.153766	0.604021	0.260021	-0.0753698	-0.102209	0.574679	-0.0180365	0.448564	-0.2747	Ptprj	Rattus norvegicus protein tyrosine phosphatase, receptor type, J (Ptprj), mRNA [NM_017269]
A_44_P333057	1.24667	down	1.33489	up	1.66416	up	-0.0956927	-0.22656	-0.374567	-0.650998	-0.923554	-0.262549	-0.914752	-0.519274	0.0897828	0.177017	-0.393443	-0.13667	-0.00310711	-0.0139198	0.321759	0.0143175	-0.258917	0.181305	0.451648	0.519089	Mtrr	Rattus norvegicus 5-methyltetrahydrofolate-homocysteine methyltransferase reductase (Mtrr), mRNA [NM_001039003]
A_44_P333266	1.22966	up	2.29236	down	2.81882	down	1.13982	1.97145	1.51709	1.6292	1.67185	1.01983	2.18335	2.57555	0.74966	0.732082	0.89686	0.408444	1.14397	1.00815	-0.4045	-0.277406	2.17298	-0.962746	0.0274878	-0.576079	Znrf4	Rattus norvegicus zinc and ring finger 4 (Znrf4), mRNA [NM_001024878]
A_44_P334139	1.19031	up	1.32803	down	1.58076	down	0.109336	0.843993	0.792682	0.624913	0.929799	0.375796	0.985311	1.08535	0.177615	0.173086	0.407927	-0.00145338	0.235372	0.463191	-0.0693675	0.104575	0.741129	0.084568	0.0574846	-0.225471		BRAP_MOUSE (Q99MP8) BRCA1-associated protein (BRAP2) (Impedes mitogenic signal propagation) (IMP) , partial (64%) [TC593767]
A_44_P334157	1.4137	up	2.19339	down	3.10079	down	0.582627	1.34385	0.72522	2.08063	1.35014	0.853202	1.04384	3.48305	0.4194	0.254337	0.720636	0.644839	0.626451	0.705326	-0.791481	-0.340612	1.9648	-2.65093	0.338831	-1.04291		AI176460 EST220045 Normalized rat ovary, Bento Soares Rattus sp. cDNA clone ROVBS08 3' end, mRNA sequence [AI176460]
A_44_P334181	1.20225	down	1.79254	down	1.49098	down	-0.120914	0.900847	0.873075	1.03812	1.29089	0.422697	0.356002	0.494623	0.538736	-0.0639958	0.0378232	0.0590572	0.22688	0.340752	-0.0884452	-0.0247947	0.361101	0.509685	-0.035354	-0.20882		AI230208 EST226903 Normalized rat embryo, Bento Soares Rattus sp. cDNA clone REMCT66 3' end, mRNA sequence [AI230208]
A_44_P336951	1.42325	up	1.59359	down	2.26807	down	0.581302	1.3385	0.80779	0.876275	1.22033	0.930984	1.3812	2.10809	0.775382	0.6091	0.795719	0.434721	0.836684	0.31551	-0.262943	0.0254926	1.04249	-0.377833	0.162807	0.153642	LOC503175	PREDICTED: Rattus norvegicus similar to Protein KIAA0280 (LOC503175), mRNA [XM_578699]
A_44_P337733	1.27024	up	1.24396	down	1.58013	down	0.368564	0.642286	0.126632	0.205868	0.469837	0.639101	0.608191	1.00663	0.136187	0.300191	0.417376	0.123154	0.178691	0.0561941	0.175591	-0.326899	0.74086	0.142942	-0.5004	0.160105	Bmpr1b	Rattus norvegicus bone morphogenetic protein receptor, type IB (Bmpr1b), mRNA [NM_001024259]
A_44_P338184	1.36357	down	1.19327	up	1.6271	up	0.0741387	0.277925	-0.325024	-0.0150291	-0.288375	-0.919126	-0.36951	-0.200519	-0.475111	0.013465	0.0416192	0.148442	0.0429543	0.328034	0.392405	0.268276	0.628624	0.0577165	-0.558929	0.476057		BQ200547 UI-R-DZ1-cne-m-15-0-UI.s1 NCI_CGAP_DZ1 Rattus norvegicus cDNA clone IMAGE:7344665 3', mRNA sequence [BQ200547]
A_44_P339936	1.42717	up	1.33903	down	1.91102	down	0.397651	0.424975	0.213054	0.044487	0.47056	0.540779	1.17354	0.947924	0.375695	0.533183	0.451142	0.291347	-0.240228	0.000478892	-0.0964394	-0.268383	0.0159588	0.495443	-0.159901	-0.160098	Xpr1	Rattus norvegicus xenotropic and polytropic retrovirus receptor 1 (Xpr1), mRNA [NM_001105992]
A_44_P340884	1.51727	up	1.35644	down	2.05808	down	0.387019	1.02922	0.756846	0.56289	0.924003	0.552476	1.22593	1.97918	0.462658	0.418126	0.591777	0.485119	0.482526	0.305913	-0.271629	-0.000423483	1.02163	-0.928184	0.0817722	-0.036715		PREDICTED: Rattus norvegicus polymerase (RNA) II (DNA directed) polypeptide A (mapped) (Polr2a_mapped), mRNA [XM_343922]
A_44_P341133	1.12945	up	1.37045	down	1.54785	down	0.180818	0.503169	0.355928	0.63376	0.68897	0.150286	0.86024	0.676664	0.19718	0.00832466	0.0557681	-0.0718728	0.0398426	0.139456	-0.371917	0.0477132	0.994735	0.0385093	-0.199048	-1.02248		Q4S0I3_TETNG (Q4S0I3) Chromosome 2 SCAF14781, whole genome shotgun sequence, partial (27%) [TC612967]
A_44_P341251	1.10809	up	1.36016	down	1.50718	down	-0.232471	0.384199	0.334288	0.597844	0.592291	0.0770436	0.374104	0.632742	0.0688714	0.0213386	-0.151128	-0.0627079	0.0415188	0.0623379	-0.546787	-0.248296	0.153488	-0.0365313	-0.187789	-0.503041	Tmem179b	AGENCOURT_109871338 NIH_MGC_418 Rattus norvegicus cDNA clone IMAGE:9024156 5', mRNA sequence [EV769497]
A_44_P341283	1.20066	down	1.4212	up	1.70637	up	-0.417126	-0.381162	0.172308	-0.00713443	-0.173558	-0.115227	-0.747524	-0.652101	-0.115689	-0.298829	-0.0154867	0.202701	0.160747	0.284354	0.555943	0.394271	-0.239401	0.443677	0.197302	0.651776		RVL18127 Wackym-Soares normalized rat vestibular cDNA library Rattus norvegicus cDNA 5', mRNA sequence [DV725887]
A_44_P342008	1.2329	up	1.39743	down	1.72288	down	0.292876	0.980431	0.879221	0.629213	0.835816	0.500547	1.21979	1.43378	0.411973	0.205258	0.441934	-0.0986566	0.478231	0.391924	0.128431	-0.147945	1.12919	-0.192689	0.101852	-0.533914	Mxd1	Rattus norvegicus max dimerization protein 1 (Mxd1), mRNA [NM_001100749]
A_44_P342202	1.47781	up	1.10563	down	1.63392	down	0.405618	0.282201	-0.0666066	-0.512351	0.136375	0.701551	0.780583	0.744209	0.488973	0.456437	0.616254	0.244804	0.107071	-0.122935	-0.261412	-0.193359	0.262606	0.771328	0.217682	-0.29845	Cask	Rattus norvegicus calcium/calmodulin-dependent serine protein kinase (MAGUK family) (Cask), mRNA [NM_022184]
A_44_P342372	1.15971	up	1.3226	down	1.53384	down	0.623305	0.925117	0.720822	0.552041	1.18864	0.670173	0.901443	0.916087	0.437806	0.420516	0.436526	0.378988	0.566224	0.653894	-0.0481987	0.0358475	1.03885	-0.0857726	0.1149	-0.382514	Hapln4	Rattus norvegicus hyaluronan and proteoglycan link protein 4 (Hapln4), mRNA [NM_001108398]
A_44_P344070	1.22426	down	1.22809	up	1.50351	up	-0.164169	-0.3992	0.212303	-0.354371	-0.301027	-0.397259	-0.399256	-0.775541	-0.142188	-0.179128	-0.308065	-0.183106	0.0350065	0.0423147	0.472026	-0.0691042	-0.456835	0.717381	-0.214731	0.535224		RVL8809 Wackym-Soares normalized rat vestibular cDNA library Rattus norvegicus cDNA 5', mRNA sequence [DV718217]
A_44_P344340	1.23965	up	1.3738	down	1.70303	down	0.169997	0.670883	-0.122602	0.566825	0.262782	0.339437	0.743756	1.17887	0.275889	2.66571e-05	0.387326	0.210012	-0.0540837	0.248914	-0.425691	-0.316706	1.13337	-0.836139	-0.353523	-0.675802	Zfoc1	Rattus norvegicus zinc finger protein 7 (DZF7) mRNA, partial cds. [U78135]
A_44_P344599	1.66903	up	1.09899	down	1.83425	down	-0.366982	-0.316009	-0.15037	-0.320699	0.341108	-0.0478077	1.09591	0.412762	-0.36195	-0.163093	0.212997	-0.481729	0.139146	-0.269019	-0.951999	-0.616912	-0.14905	0.33584	-0.738142	-0.48949	Tead1	TEF-1 eta Fragment [Source:UniProtKB/TrEMBL;Acc:Q6QQU0] [ENSRNOT00000021020]
A_44_P344642	1.40374	up	1.17018	down	1.64263	down	0.0708455	0.849512	0.219344	0.0617237	0.520612	0.425255	1.15038	1.06228	0.449598	0.32326	0.507028	0.297629	0.456497	-0.0151901	-0.199592	0.0527745	0.687427	-0.0722971	-0.0248489	-0.147655	Sorcs1	PREDICTED: Rattus norvegicus VPS10 domain receptor protein SORCS 1 (predicted) (Sorcs1_predicted), mRNA [XM_220080]
A_44_P345136	1.4589	up	1.14767	down	1.67434	down	0.459546	0.70144	0.05694	-0.050111	0.390936	0.789421	0.900711	1.26628	0.563257	0.466773	0.613431	0.405483	0.167324	0.17334	-0.0673009	0.0996054	0.583774	-0.201864	0.26318	0.113166		sperm associated antigen 9 [Source:RefSeq peptide;Acc:NP_001101760] [ENSRNOT00000003777]
A_44_P345561	1.49194	up	1.1905	down	1.77616	down	0.128659	0.969079	0.553675	0.554733	0.926651	0.585736	1.19055	1.81198	0.487054	0.333674	0.950074	0.285827	0.559666	0.249177	0.169608	0.22143	1.00402	-0.612619	0.32744	0.101297	Ipo9	Rattus norvegicus importin 9 (Ipo9), mRNA [NM_001107180]
A_44_P346744	1.16541	up	1.71218	down	1.9954	down	0.0101451	-0.134696	0.405676	0.939574	1.17051	-0.0758286	0.507546	0.501837	-0.0654525	-0.220235	-0.411683	-0.189524	-0.169734	-0.250456	-0.852755	-0.60969	0.0658551	-0.554439	-0.664715	-1.16683		Histone H4 [Contains Osteogenic growth peptide(OGP)] [Source:UniProtKB/Swiss-Prot;Acc:P62804] [ENSRNOT00000049464]
A_44_P347771	1.46097	down	1.85788	up	2.7143	up	-0.0195159	-0.457138	-1.13949	-1.13642	-1.31207	-0.359557	-1.26764	-2.001	-0.200106	-0.17894	-0.493695	-0.0270348	-0.342685	-0.251649	0.879002	0.537388	-0.274481	0.963286	0.150623	0.842752		AGENCOURT_109871886 NIH_MGC_418 Rattus norvegicus cDNA clone IMAGE:9023945 5', mRNA sequence [EV769131]
A_44_P348983	1.28959	up	1.24321	down	1.60324	down	0.0665292	0.30331	0.772969	0.398374	0.947656	0.538028	0.927444	0.595711	0.596894	0.321321	0.551612	0.250183	0.530265	-0.0672999	0.0441703	-0.222249	0.0872506	0.672428	0.222066	-0.193772	Npepps	Rattus norvegicus aminopeptidase puromycin sensitive (Npepps), mRNA [NM_080395]
A_44_P349652	1.2677	up	1.40767	down	1.78449	down	0.513696	0.669437	0.39889	0.805096	0.929028	0.498239	0.826118	1.50257	0.44169	0.423804	0.282226	0.155864	0.236518	0.24127	-0.020031	-0.0438586	0.828832	0.107539	0.0816726	-0.356523	Ralbp1	Rattus norvegicus ralA binding protein 1 (Ralbp1), mRNA [NM_032067]
A_44_P353654	1.44383	up	1.14247	down	1.64954	down	0.251509	0.420291	0.179619	0.123193	0.443492	0.570288	1.25288	0.827568	0.27512	0.378072	0.243791	0.0938083	0.284242	0.124045	-0.0877466	-0.114577	0.85805	0.164203	-0.0757524	-0.353999	Dmd	Rattus norvegicus dystrophin (Dmd), transcript variant Dp71c, mRNA [NM_001005246]
A_44_P354310	1.23925	up	1.53327	down	1.90009	down	0.612259	1.32173	1.03575	0.764843	1.25083	0.558733	1.54473	1.61814	0.318211	0.234082	0.615197	0.173377	0.593024	0.504522	-0.0435972	0.214201	0.92884	0.128357	0.508797	-0.00310892		PREDICTED: Rattus norvegicus similar to chromodomain helicase DNA binding protein 5 (LOC691589), mRNA [XM_001078944]
A_44_P355229	1.11885	up	1.61686	down	1.80902	down	0.272566	0.29121	0.750064	1.23474	1.25492	0.366756	0.419027	1.15594	0.158222	0.216992	0.0808047	-0.00858983	-0.0163022	0.187222	-0.410888	0.0157737	0.39357	-0.738909	0.0581551	-0.0643244		AW433846 UI-R-BJ0p-afm-c-12-0-UI.s1 UI-R-BJ0p Rattus norvegicus cDNA clone UI-R-BJ0p-afm-c-12-0-UI 3', mRNA sequence [AW433846]
A_44_P355620	1.31123	down	1.32894	up	1.74254	up	0.0163603	-0.272573	0.341343	-0.0257825	0.135887	-0.404601	-0.127919	-1.10768	0.285842	0.384133	-0.0300731	0.227809	0.199566	0.267382	0.7862	0.447323	-0.298022	1.20185	0.102049	0.478361		HSA406694 immunoglobulin heavy chain variable region {Homo sapiens} (exp=-1; wgp=0; cg=0), partial (14%) [TC593487]
A_44_P355902	1.24927	up	1.70321	down	2.12776	down	0.648131	1.42395	1.38016	1.21826	1.52586	1.05281	1.47237	1.90378	0.54462	0.750837	1.10975	0.615265	1.03426	0.521517	-0.16722	0.208922	0.814701	-0.128556	0.552484	-0.260369	Slc8a2	Rattus norvegicus solute carrier family 8 (sodium/calcium exchanger), member 2 (Slc8a2), mRNA [NM_078619]
A_44_P356658	1.18057	up	1.6074	down	1.89766	down	0.464908	1.04399	0.975842	0.696865	1.22484	0.556483	0.940899	1.41733	0.304023	0.458613	0.741312	0.0861902	0.533999	0.303876	-0.244631	-0.150571	0.912712	-0.105998	-0.0997094	-0.310126	Pdzd4	Rattus norvegicus PDZ domain containing 4 (Pdzd4), mRNA [NM_001135836]
A_44_P358782	1.20463	down	1.57824	up	1.90118	up	-0.195832	0.266229	-0.637715	-1.23177	-0.905359	-0.308054	-0.876723	-0.783289	-0.0565586	-0.178245	-0.0838747	-0.0603274	0.371295	-0.294807	0.423341	0.334336	-0.253319	-0.0101824	0.257316	0.847859	Wdr47	Rattus norvegicus WD repeat domain 47 (Wdr47), mRNA [NM_001100702]
A_44_P359156	1.29468	up	1.23677	down	1.60122	down	0.45056	0.576646	0.404634	0.211318	0.494532	0.446949	1.07776	1.11429	0.477842	0.359014	0.682664	0.0966463	0.109396	0.410881	-0.184792	0.0813685	0.206412	0.205564	-0.109424	-0.346633		Q8R3I5_MOUSE (Q8R3I5) Wdfy1 protein, partial (49%) [TC581283]
A_44_P359925	1.42382	down	1.81832	up	2.58895	up	-0.278732	-0.0338965	-1.3339	-2.0456	-2.1693	-0.798029	-1.33595	-1.42791	-0.864879	-0.435466	-0.61223	-0.44356	-0.787704	-0.238025	0.618799	0.165213	0.640817	-0.357172	-0.0835028	0.183693		AW141737 EST291816 Normalized rat embryo, Bento Soares Rattus sp. cDNA clone RGICE94 5' end similar to unr protein, mRNA sequence [AW141737]
A_44_P360409	1.2343	up	1.27897	down	1.57863	down	0.0320817	0.744822	0.517091	0.476331	0.760463	0.402228	0.649974	1.17242	0.357101	0.160962	0.439438	0.188131	0.347228	0.151315	-0.240027	0.0918855	0.616166	-0.734232	0.258367	-0.0497541	Mapk14	Rattus norvegicus mitogen activated protein kinase 14 (Mapk14), mRNA [NM_031020]
A_44_P361133	1.3659	up	1.44035	down	1.96738	down	0.203793	0.222551	0.324708	0.0828678	0.4257	0.431138	1.06551	0.710998	0.309099	0.230998	0.441432	0.293447	-0.0688048	-0.27548	-0.487266	-0.440197	-0.230502	0.249905	-0.208588	-0.587798	LOC295528	Rattus norvegicus LOC362062 (LOC362062), mRNA [XM_347025]
A_44_P361569	1.27987	down	1.33936	up	1.71421	up	-0.640699	-0.558055	-0.54916	-0.384989	-0.3593	-0.642973	-1.1791	-1.37553	-0.496511	-0.787423	-0.708302	-0.0920333	-0.238032	-0.220099	0.100637	-0.0892543	-0.463443	0.131479	-0.422282	-0.0869245		NM_070226 C08F11.3 {Caenorhabditis elegans} (exp=-1; wgp=0; cg=0), partial (6%) [TC599499]
A_44_P363204	1.23987	up	1.23057	down	1.52576	down	0.253812	0.502343	0.214196	-0.0150547	0.520342	0.413185	0.705942	0.556602	0.387712	0.456696	0.307847	0.244015	0.343148	-0.15482	-0.277011	-0.153351	-0.092513	0.120669	0.028469	0.0583287	Csnk2a1	Rattus norvegicus casein kinase 2, alpha 1 polypeptide (Csnk2a1), mRNA [NM_053824]
A_44_P363774	1.34783	up	1.29842	down	1.75005	down	0.119353	0.398687	0.677398	0.861727	0.951358	0.480207	0.922515	1.20817	0.289505	0.860107	0.264601	0.421596	0.287257	0.187877	-0.0843024	-0.0581537	0.61317	0.818165	0.37156	-0.0476003	Ccnk	Rattus norvegicus cyclin K (Ccnk), mRNA [NM_001109672]
A_44_P363937	1.17634	up	1.50083	down	1.76548	down	0.400673	0.896067	0.591186	0.351298	1.26183	0.348833	0.962806	0.602958	0.355253	0.134167	0.267547	0.022004	0.221181	0.230852	-0.483985	-0.0718489	1.07114	-0.0140229	0.0718803	-0.812223		UI-R-CN1-cmp-d-18-0-UI.s1 UI-R-CN1 Rattus norvegicus cDNA clone UI-R-CN1-cmp-d-18-0-UI 3', mRNA sequence [CN542018]
A_44_P367952	1.50057	up	1.36304	down	2.04534	down	0.15571	0.371005	0.311964	0.298953	0.428599	0.573493	1.00537	1.47221	0.411853	0.0972624	0.347998	0.239822	0.146195	-0.0265188	-0.484368	-0.284994	0.241114	-0.394573	-0.247936	-0.154269		ATPase, aminophospholipid transporter (APLT), class I, type 8A, member 1 Gene [Source:MGI Symbol;Acc:MGI:1330848] [ENSRNOT00000041793]
A_44_P370507	1.11508	up	1.41608	down	1.57904	down	0.543784	0.192577	0.66227	1.04314	1.25532	0.326107	0.849389	0.639525	0.271745	0.0578898	0.238552	0.182858	0.180651	0.2181	-0.123938	0.159343	0.150949	0.140934	0.192259	-0.276972		Rattus norvegicus similar to ribosomal protein S27a (LOC291599), mRNA [XM_225950]
A_44_P372953	1.39156	up	1.38902	down	1.9329	down	0.843038	0.972502	0.00856489	0.434173	0.764231	0.513663	1.43769	1.4495	0.264708	0.126328	0.291989	0.311563	0.235398	0.361805	-0.163187	-0.0719948	0.853394	-0.669953	0.169446	0.0289983		AW143308 EST293604 Normalized rat brain, Bento Soares Rattus sp. cDNA clone RGIBK14 5' end, mRNA sequence [AW143308]
A_44_P373103	1.22844	up	1.28139	down	1.57412	down	0.172437	0.140961	-0.01758	0.176524	0.300069	0.403261	0.530737	0.425587	0.00809568	-0.031109	0.231219	-0.034051	-0.422957	-0.161841	-0.14852	-0.225196	0.539658	-0.0331564	-0.273952	-0.459919	Ston2	Rattus norvegicus stonin 2 (Ston2), mRNA [NM_001135874]
A_44_P373389	1.29845	up	1.53384	down	1.99161	down	0.55554	1.05524	1.19552	1.21878	1.51559	0.981968	1.38208	1.65263	0.739831	0.718432	0.859617	0.40525	0.658537	0.414762	-0.0305098	0.513723	0.97324	-0.182382	0.216628	-0.623545		Rattus norvegicus ataxin 2 (Atxn2), mRNA [NM_001105930]
A_44_P373516	1.26661	up	1.34286	down	1.70088	down	0.223	0.647565	0.452261	0.564108	0.702475	0.51174	0.949284	1.08734	0.514026	0.1608	0.0709051	0.0993985	0.138266	0.15148	-0.106781	0.00273417	0.740716	0.0162831	-0.155421	-0.733566	Pitpnc1	PREDICTED: Rattus norvegicus similar to phosphatidylinositol transfer protein, cytoplasmic 1 isoform a (LOC498015), mRNA [XM_573213]
A_44_P377698	1.21404	up	1.44388	down	1.75293	down	0.270185	0.776223	0.564559	0.735607	0.667564	0.42343	0.880475	1.49439	0.443365	0.321236	0.273214	0.00916775	0.249042	0.0572395	-0.0475578	-0.0319357	0.747706	0.00614268	0.191043	-0.370225
A_44_P378857	1.19207	up	1.30744	down	1.55856	down	0.0897488	0.68793	0.369797	0.409418	0.805484	0.311199	0.768655	0.685419	0.726765	0.266677	0.485565	0.185281	0.230248	-0.164721	-0.157308	0.101702	0.897586	0.131496	-0.0376873	-0.281476	Gldc	Rattus norvegicus glycine dehydrogenase (decarboxylating) (Gldc), nuclear gene encoding mitochondrial protein, mRNA [NM_001107583]
A_44_P382318	1.30289	up	1.15268	down	1.50182	down	0.236766	0.441675	0.0241862	-0.197721	0.238297	0.440678	0.456676	0.896134	0.340775	0.335967	0.244397	-0.159873	0.187362	0.0252905	-0.30379	-0.223911	0.320143	-0.21329	-0.0184574	-0.715306	Pftk1	Rattus norvegicus PFTAIRE protein kinase 1 (Pftk1), mRNA [NM_001108617]
A_44_P382831	1.39527	up	1.20706	down	1.68418	down	0.523419	0.449225	0.14985	-0.0908975	0.34412	0.754445	0.873796	0.98142	0.472814	0.523084	0.69065	0.310516	0.199701	0.0905171	-0.155186	-0.189423	0.044241	0.0552379	-0.143035	-0.183575	Epm2aip1	PREDICTED: Rattus norvegicus EPM2A (laforin) interacting protein 1 (predicted) (Epm2aip1_predicted), mRNA [XM_236659]
A_44_P383928	1.08349	down	1.3972	up	1.51385	up	-0.70582	-0.859658	-0.984337	-0.820449	-1.01403	-0.832381	-0.479864	-1.50671	-0.760268	-0.725692	-0.593894	-0.603308	-0.404296	-0.453505	-0.134448	-0.447844	-0.526503	-0.245893	-0.576347	-0.360882	Hacl1	Rattus norvegicus 2-hydroxyacyl-CoA lyase 1 (Hacl1), mRNA [NM_053493]
A_44_P384304	1.21355	down	1.312	up	1.59217	up	-0.210714	-0.540448	-0.453108	-1.13642	-0.857405	-0.56004	-0.804191	-1.23598	-0.288043	-0.285434	-0.553678	-0.399176	-0.162227	-0.380986	0.100067	-0.330491	-0.679607	0.441238	-0.299151	-0.172988
A_44_P386991	1.35797	up	1.28281	down	1.74201	down	0.319047	0.621199	0.0760379	0.705852	0.908231	0.557846	0.603797	1.41805	0.153511	0.274347	0.716356	0.32147	0.210843	0.291958	-0.160586	-0.0573131	0.315786	0.281165	0.167923	-0.0387377	Gpr158	Rattus norvegicus G protein-coupled receptor 158 (Gpr158), mRNA [NM_001170326]
A_44_P387100	1.24968	up	1.46592	down	1.83193	down	0.0179291	0.905355	0.425297	1.01418	0.449748	0.516391	0.779633	1.90322	0.240575	0.180495	0.138676	0.315396	0.360462	0.209414	-0.237235	-0.177112	1.52681	-1.06196	-0.168035	0.0105868		Mical3 protein [Source:UniProtKB/TrEMBL;Acc:Q5XIM1] [ENSRNOT00000056176]
A_44_P388853	1.24229	up	1.48844	down	1.84908	down	0.0486241	0.656742	0.702207	0.893082	0.830285	0.438104	0.863759	1.42052	0.196705	0.176145	0.401144	0.295317	0.271005	0.250361	-0.303199	-0.212736	0.824038	-0.159578	-0.0904255	-0.486514	Dnmt1	Rattus norvegicus DNA (cytosine-5-)-methyltransferase 1 (Dnmt1), mRNA [NM_053354]
A_44_P391939	1.33765	up	1.26151	down	1.68746	down	-0.116863	0.223587	0.142842	0.225989	0.387158	0.35567	0.694276	0.71727	0.196216	0.277518	0.102207	0.0181742	0.258983	-0.360261	-0.34101	-0.422745	0.151119	-0.583091	-0.465571	-0.536764	Lima1	Epithelial protein lost in neoplasm isoform beta Fragment [Source:UniProtKB/TrEMBL;Acc:Q6J4T4] [ENSRNOT00000026265]
A_44_P392359	1.64318	up	1.0508	down	1.72666	down	0.0216751	-0.242187	0.734738	0.285867	0.87316	0.906934	0.655426	1.23054	0.734749	0.496374	0.482142	0.178887	0.441979	0.244402	-0.234476	0.062212	0.522785	0.11739	0.316372	-0.419255	Myrip	Rattus norvegicus myosin VIIA and Rab interacting protein (Myrip), mRNA [NM_182844]
A_44_P392637	1.57944	down	1.22261	up	1.93104	up	0.0178985	0.323219	-0.130569	-0.626049	-0.673544	-0.747782	-1.07114	-0.560707	-0.572739	-0.353227	-0.857724	-0.352813	-0.0654784	0.0686102	0.71268	0.0285329	0.129478	-0.536389	0.0167026	0.506258		Q8YTL1_ANASP (Q8YTL1) All2706 protein, partial (5%) [TC588898]
A_44_P394119	1.23579	down	1.28868	up	1.59254	up	-0.216977	-0.438241	0.0936199	-0.36505	0.0028066	-0.701099	0.207355	-0.589954	-0.331563	-0.24657	-0.478076	-0.116384	-0.113129	-0.144001	0.542834	-0.182504	-0.770421	0.0681629	-0.610405	-0.239246		BG663439 DRAAAJB04 Rat DRG Library Rattus norvegicus cDNA clone DRAAAJB04 5', mRNA sequence [BG663439]
A_44_P395572	1.41337	up	1.08457	down	1.5329	down	0.411897	0.497725	0.159703	-0.022933	0.43207	0.696572	0.761052	1.15324	0.449438	0.413558	0.654368	0.455205	0.142757	0.0954027	0.167727	0.172	0.101836	0.239063	0.222278	-0.0171529	Nr1d2	Rattus norvegicus nuclear receptor subfamily 1, group D, member 2 (Nr1d2), mRNA [NM_147210]
A_44_P395885	1.00794	down	1.53305	down	1.52097	down	-0.00179808	0.299346	0.745544	0.759578	0.21053	0.191419	0.710453	0.644627	0.135404	0.033585	0.00217669	-0.106239	-0.11606	-0.356718	-0.113502	-0.0766716	-0.391528	0.101177	0.200098	-0.130887	Cdkn2a	Rattus norvegicus cyclin-dependent kinase inhibitor 2A (Cdkn2a), mRNA [NM_031550]
A_44_P396542	1.21507	up	1.34658	down	1.63618	down	0.400065	0.836754	0.490703	0.614973	0.742395	0.145391	1.06507	1.51378	0.139303	0.228211	0.318467	0.323728	0.116698	0.446172	0.114162	-0.0517302	1.18215	-0.721248	-0.0546598	-0.284522		Rattus norvegicus similar to hypothetical protein 4932411E22 (LOC363666), mRNA [XM_343955]
A_44_P398433	1.50351	up	1.08019	down	1.62408	down	0.122491	0.407403	0.246138	-0.0926819	0.390276	0.71199	1.01421	0.920214	0.497119	0.494423	0.602222	0.406522	0.354786	0.0872812	-0.0918092	-0.11205	0.425891	-0.240696	0.0930252	-0.0689764	Tnks	Rattus norvegicus tankyrase, TRF1-interacting ankyrin-related ADP-ribose polymerase (Tnks), mRNA [NM_001106084]
A_44_P400223	1.14292	up	1.44426	down	1.65068	down	0.924465	0.428494	0.413681	-0.0474315	0.645515	0.507746	1.03726	1.28632	0.734658	0.40107	0.368793	0.542977	0.198623	0.103177	0.0393781	0.243408	1.04154	-0.0436001	0.00210662	0.466745	Zmynd11	Rattus norvegicus zinc finger, MYND domain containing 11 (Zmynd11), transcript variant 2, mRNA [NM_203367]
A_44_P401019	1.24358	up	1.56631	down	1.94783	down	0.659897	1.43119	1.20358	1.24875	1.45375	1.00274	1.405	1.9399	0.622714	0.812016	0.809191	0.390529	0.922863	0.813646	0.0276936	0.189712	1.19124	0.156476	0.365707	-0.58155	Mapre3	Rattus norvegicus microtubule-associated protein, RP/EB family, member 3 (Mapre3), mRNA [NM_001007656]
A_44_P402884	1.48813	up	1.20046	down	1.78644	down	-0.352633	0.471657	0.805694	0.459935	0.878143	0.534182	0.851952	1.41437	0.374609	0.164976	0.332038	-0.107575	0.420435	0.205883	-0.417983	0.121963	0.85444	-0.699948	0.531042	-0.231873	Pitpnm2	Rattus norvegicus phosphatidylinositol transfer protein, membrane-associated 2 (Pitpnm2), mRNA [NM_001107139]
A_44_P402936	1.25525	down	1.3675	up	1.71655	up	-0.395498	-0.269742	0.340734	-0.0825156	-0.3197	-0.151928	-0.137482	-1.1098	-0.317867	-0.0327911	-0.110556	0.126968	0.463449	-0.110333	0.596625	0.449387	-0.146728	1.29908	0.473374	0.220866	Iars2	mitochondrial isoleucine tRNA synthetase [Source:RefSeq peptide;Acc:NP_001128656] [ENSRNOT00000057395]
A_44_P402956	1.4637	up	1.3627	down	1.99458	down	0.360242	0.87456	0.470026	0.18227	0.661099	0.689618	1.07096	1.6639	0.40226	0.509901	0.927186	0.3875	0.557798	0.178918	-0.487082	-0.148389	0.614096	0.083683	0.134596	-0.297194	Prkacb	Rattus norvegicus protein kinase, cAMP dependent, catalytic, beta (Prkacb), mRNA [NM_001077645]
A_44_P404768	1.17777	up	1.34597	down	1.58524	down	0.0568733	0.104086	-0.206887	0.304628	0.512381	-0.0272855	0.37328	0.344561	-0.262962	-0.165723	0.145618	-0.23556	0.0729275	-0.364488	-0.671765	-0.492544	0.240243	-0.531338	-0.388963	-0.527045		Q8CH17_RAT (Q8CH17) Helix-loop-helix protein, complete [TC600418]
A_44_P405270	1.23911	down	1.29832	up	1.60875	up	0.262257	-0.142427	0.0865125	-0.228865	-0.140244	0.13017	-0.566896	-0.682753	0.165946	0.10037	-0.0479727	0.14108	0.251829	0.25618	0.622484	0.353562	-0.379299	1.04809	0.575964	0.788199		threonyl-tRNA synthetase-like 2 [Source:RefSeq peptide;Acc:NP_001014042] [ENSRNOT00000033822]
A_44_P405689	1.14703	up	1.47507	down	1.69195	down	0.806015	1.19762	1.33154	1.23761	1.48706	0.750048	1.30115	1.82616	0.531908	0.952293	0.762244	0.547527	1.1292	0.544766	0.354365	0.301337	1.3238	0.230534	0.586205	-0.164025	RGD1565591	PREDICTED: Rattus norvegicus similar to Ski protein (predicted) (RGD1565591_predicted), mRNA [XM_233731]
A_44_P407204	1.35305	up	1.14259	down	1.54599	down	0.23967	0.455537	0.446259	-0.0684557	0.176976	0.464478	1.20483	0.971585	0.494431	0.415942	0.378783	0.364127	0.0708876	0.167472	0.0926133	-0.0272131	0.233296	0.0373298	0.0314456	0.0597324	Pgap1	Rattus norvegicus post-GPI attachment to proteins 1 (Pgap1), mRNA [NM_201990]
A_44_P407707	1.16087	down	1.46912	up	1.70546	up	-0.198174	-0.410237	-0.459141	-0.880441	-0.684291	-0.203139	-0.711158	-1.21023	-0.170127	0.0201436	-0.316131	-0.154709	0.132143	-0.220657	0.230772	0.129561	-0.755383	0.566781	-0.0306176	0.167165	Nufip1	Rattus norvegicus nuclear fragile X mental retardation protein interacting protein 1 (Nufip1), mRNA [NM_001007758]
A_44_P414996	1.5008	up	1.12175	down	1.68353	down	0.0562954	0.337952	-0.0692854	-0.245939	0.189951	0.545875	0.819913	0.866225	0.692588	0.428358	0.588159	0.0784557	0.297946	-0.323905	-0.398297	-0.159726	0.0799341	0.332876	0.0505581	-0.0292682	Gfpt1	Rattus norvegicus glutamine fructose-6-phosphate transaminase 1 (Gfpt1), mRNA [NM_001005879]
A_44_P416533	1.98599	down	1.0071	up	2.00009	up	-0.669121	1.80895	-0.331681	-0.0107976	-0.6374	-1.01927	-0.930521	-0.574907	-1.18654	-0.614918	-0.312548	-0.472229	-0.107831	0.50455	0.122704	0.318754	1.79472	-1.86717	-0.0568552	0.177547		UI-R-AF1-aav-h-01-0-UI.s10 UI-R-AF1 Rattus norvegicus cDNA clone UI-R-AF1-aav-h-01-0-UI 3', mRNA sequence [CK838478]
A_44_P418365	1.19158	up	2.29866	down	2.73904	down	0.612018	1.51712	1.31909	1.31766	1.23931	0.714729	1.74342	2.07994	0.265043	0.616549	0.202024	0.138674	0.344406	0.131341	-0.162928	-0.350099	0.739256	-0.0663448	0.266627	-0.460248		BG380154 UI-R-CS0-btp-f-08-0-UI.s1 UI-R-CS0 Rattus norvegicus cDNA clone UI-R-CS0-btp-f-08-0-UI 3', mRNA sequence [BG380154]
A_44_P419141	1.29153	down	1.17332	up	1.51538	up	-0.296533	-0.16852	-0.214026	-0.408912	-0.511605	-0.395186	-0.666958	-0.990575	-0.219494	-0.291711	-0.423787	-0.12873	-0.383675	-0.24405	0.255888	0.206224	-0.242995	0.381903	0.103461	0.352847	Nup153	Rattus norvegicus nucleoporin 153 (Nup153), mRNA [NM_001100470]
A_44_P419379	1.2594	up	1.2092	down	1.52286	down	-0.13428	0.548823	0.424447	0.411241	0.625026	0.35048	0.445368	1.16029	0.173714	0.203202	0.293476	0.285462	0.199207	0.0112733	-0.236977	0.180538	0.663428	-0.496059	0.105823	-0.339534	Snrnp70	Rattus norvegicus small nuclear ribonucleoprotein 70 (U1) (Snrnp70), mRNA [NM_001108483]
A_44_P421514	1.46582	down	1.15488	up	1.69284	up	-0.363408	0.540778	-0.418512	-0.271315	-0.491786	-0.445987	-1.27744	-0.504079	-0.654638	-0.281133	-0.167849	0.0372163	0.317839	0.021597	0.0032614	-0.0241861	0.772524	-1.19433	0.29391	0.281969	Slc3a1	Rattus norvegicus solute carrier family 3, member 1 (Slc3a1), mRNA [NM_017216]
A_44_P424087	1.30354	up	1.18252	down	1.54146	down	0.082101	-0.100176	0.613162	0.300583	0.424879	0.683738	1.0305	0.286289	0.201487	0.381005	0.605867	0.259036	0.138903	-0.00305851	-0.206117	-0.00150675	0.124018	0.807034	-0.0747901	-0.434265	Iqgap1	Rattus norvegicus IQ motif containing GTPase activating protein 1 (Iqgap1), mRNA [NM_001108489]
A_44_P424825	1.68802	down	1.21423	up	2.04965	up	-0.238296	0.386749	-0.609076	-0.767513	-1.19797	-0.633094	-1.27288	-1.14551	-0.682779	-0.234091	-0.367365	-0.242103	-0.0793638	-0.129658	0.269485	-0.168424	0.526618	-0.713214	0.0610676	0.1752		BQ198825 UI-R-EB0-clb-d-08-0-UI.s1 UI-R-EB0 Rattus norvegicus cDNA clone UI-R-EB0-clb-d-08-0-UI 3', mRNA sequence [BQ198825]
A_44_P425367	1.34581	down	1.49035	up	2.00572	up	0.164658	0.0363321	-0.346082	-1.0357	-0.898899	-0.277348	-0.704439	-1.01398	-0.00823788	-0.0222626	-0.138889	0.107514	0.266287	-0.107114	0.692475	0.270155	-0.341575	0.666056	0.24825	0.58794	Arl8b	Rattus norvegicus ADP-ribosylation factor-like 8B (Arl8b), mRNA [NM_001024332]
A_44_P426914	1.18522	up	1.44266	down	1.70987	down	0.369697	0.284588	0.174975	0.873459	0.505147	0.521875	0.633503	1.02282	0.19642	-0.0625123	0.189154	0.105162	-0.173299	0.128114	-0.210729	-0.156273	0.419319	0.269417	0.178687	-0.55231	Ubxd4	Rattus norvegicus UBX domain containing 4 (Ubxd4), mRNA [NM_001109482]
A_44_P427939	1.16209	down	1.74972	up	2.03333	up	-0.615173	-0.574285	-0.804226	-1.72405	-1.01353	-0.59142	-1.36343	-1.61622	-0.351965	-0.486116	-0.59569	-0.556423	-0.319253	-0.41426	0.372609	-0.128335	-0.66746	0.271596	-0.240537	0.248496		UI-R-C2-nl-d-01-0-UI.s1 UI-R-C2 Rattus norvegicus cDNA clone UI-R-C2-nl-d-01-0-UI 3', mRNA sequence [AI071957]
A_44_P428437	1.45274	up	1.56788	up	1.07926	up	-1.17671	-1.06123	-1.32028	-1.66086	-1.14488	-0.896442	-0.473371	-0.549289	-1.03977	-1.89573	-0.68401	-0.414641	-1.00394	-0.501458	-0.637684	-0.480735	-1.07389	-0.805204	-0.432435	-0.524003	Mia	Rattus norvegicus melanoma inhibitory activity (Mia), mRNA [NM_030852]
A_44_P428708	1.23432	up	1.34599	down	1.66139	down	-0.081644	0.486759	0.216061	0.746542	0.866735	0.403291	0.276296	1.03628	0.203096	0.246871	0.485905	0.387335	0.173719	0.173418	-0.551933	-0.142177	0.476602	-0.615536	0.243752	-0.552464	Odz4	PREDICTED: Rattus norvegicus odz, odd Oz/ten-m homolog 4 (Drosophila) (Odz4), mRNA [XM_001063599]
A_44_P428914	1.35125	up	1.24952	down	1.68842	down	-0.049138	0.542083	0.171826	0.336608	0.181185	0.566711	0.965625	1.02505	0.27319	0.237468	0.54916	0.0233689	0.0401153	-0.120375	-0.0499658	-0.1539	0.546755	-0.12633	-0.0175696	-0.220107		ATPase, aminophospholipid transporter (APLT), class I, type 8A, member 1 Gene [Source:MGI Symbol;Acc:MGI:1330848] [ENSRNOT00000063985]
A_44_P429133	1.40545	up	1.45265	down	2.04163	down	0.172097	1.74693	0.819203	0.912363	0.720206	1.10343	1.26409	1.41463	0.42398	0.501671	0.476397	0.466621	0.599714	0.347756	-0.290432	-0.273553	-0.306883	-0.647677	0.632298	-0.236925		Ral GTPase activating protein, beta subunit (non-catalytic) Gene [Source:MGI Symbol;Acc:MGI:2444531] [ENSRNOT00000020556]
A_44_P429202	1.4397	up	1.12331	down	1.61722	down	-0.174371	-0.228375	-1.55348	-0.966505	-0.920773	0.116798	0.46887	0.387508	0.313877	0.214549	0.406176	0.0139476	-0.450356	-0.308862	-0.384567	-0.33271	-0.0654092	0.179151	-0.604116	-0.462549	RGD1563952	Rattus norvegicus similar to Mospd2 protein (RGD1563952), mRNA [NM_001134588]
A_44_P429254	1.51411	up	1.30652	down	1.9782	down	0.317061	0.466027	-0.705079	-0.148501	0.04992	0.562613	0.619157	1.09168	0.36068	0.10626	0.243383	0.237419	-0.475637	-0.333523	-0.54527	-0.258959	0.180911	-0.767235	-0.0986911	-0.536491	Brcc3	Rattus norvegicus BRCA1/BRCA2-containing complex, subunit 3 (Brcc3), mRNA [NM_001127300]
A_44_P430027	1.54852	down	2.22924	down	1.4396	down	-0.0504378	0.729962	0.616248	2.04805	0.306537	-0.181592	0.222914	0.61373	0.00816392	0.13184	-0.686442	-0.218291	-0.400842	-0.106976	-0.321745	-0.31151	0.571126	-1.92364	-0.513632	-0.959168		AI233208 EST229896 Normalized rat kidney, Bento Soares Rattus sp. cDNA clone RKIDC22 3' end, mRNA sequence [AI233208]
A_44_P430033	1.03456	down	1.90493	down	1.8413	down	0.43803	0.845442	0.89766	1.67559	1.33302	0.258816	0.799791	1.26904	0.0494823	-0.0622773	-0.331355	0.27617	0.151888	0.164717	-0.15185	-0.0269899	0.957884	-0.935347	-0.196379	-0.795702		AI231180 EST227868 Normalized rat embryo, Bento Soares Rattus sp. cDNA clone REMDG81 3' end, mRNA sequence [AI231180]
A_44_P430989	1.25723	up	1.27587	down	1.60407	down	-0.142602	0.69069	-0.063301	0.406072	0.269328	0.45974	0.722377	0.760424	0.433109	0.313934	0.325647	0.056511	-0.108309	-0.14217	-0.231542	-0.0330583	0.665566	-0.0761337	-0.4148	-0.180761	Fnbp1	Rattus norvegicus formin binding protein 1 (Fnbp1), mRNA [NM_138914]
A_44_P431452	1.14204	up	1.41547	down	1.61652	down	0.314013	0.0530348	0.390203	0.738489	0.709585	0.068364	0.543908	0.44314	0.181448	0.121091	-0.0312805	0.298073	-0.0952225	0.0529471	-0.333384	-0.133734	0.140738	-0.145123	-0.15135	-0.409184
A_44_P432826	1.23847	up	1.24142	down	1.53746	down	0.834933	0.958339	0.958519	0.763509	1.22806	0.959663	1.45797	1.10384	0.772235	0.833025	0.737161	0.482753	0.808931	0.673833	0.38186	0.402727	0.574839	0.981279	0.576415	0.130373	Rap1gds1	Rattus norvegicus RAP1, GTP-GDP dissociation stimulator 1 (Rap1gds1), mRNA [NM_001107728]
A_44_P433334	1.34118	up	1.3593	down	1.82306	down	0.109615	0.557621	-0.161793	-0.0639543	0.104616	0.278924	0.568777	1.18319	0.11204	-0.0974962	0.233372	-0.152401	-0.258946	-0.0901517	-0.612276	-0.368572	0.760845	-0.800098	-0.173591	-0.715176	Tra1	Rattus norvegicus tumor rejection antigen gp96 (Tra1), mRNA [NM_001012197]
A_44_P433888	1.47747	up	1.75835	down	2.59791	down	0.972882	0.991812	0.947704	1.20863	1.47503	0.0765234	1.35477	1.95037	0.621076	0.372533	0.257295	0.619225	0.340462	1.07687	-0.132366	0.0916047	0.736608	0.0213662	0.190367	-0.168326
A_44_P436110	1.29661	up	1.25985	down	1.63354	down	0.579414	0.402575	0.543334	0.610417	0.95367	0.807232	0.894395	0.979424	0.234594	0.581469	0.378659	0.24962	0.479747	0.337284	-0.127253	0.112933	0.431254	0.704067	0.22691	0.248577	Slitrk5	Rattus norvegicus SLIT and NTRK-like family, member 5 (Slitrk5), mRNA [NM_001107284]
A_44_P436409	1.02216	down	1.57161	down	1.53754	down	0.31297	0.509006	0.760165	0.858035	1.16502	0.212707	0.234855	0.701107	0.57286	0.253705	0.541397	-0.220112	0.906041	-0.0414072	0.0379921	-0.123177	0.796573	-0.629735	-0.158908	-0.390791	Wdtc1	Rattus norvegicus WD and tetratricopeptide repeats 1 (Wdtc1), mRNA [NM_001107908]
A_44_P436588	1.15255	up	1.40953	down	1.62456	down	-0.22822	0.574641	0.388837	0.526277	0.637043	0.3855	0.55356	1.22955	0.272158	0.0866037	0.699053	0.533055	0.068426	0.0389071	-0.247204	0.145348	0.202601	0.112953	-0.141413	-0.0929212	Plekhm1	Rattus norvegicus pleckstrin homology domain containing, family M (with RUN domain) member 1 (Plekhm1), mRNA [NM_001009677]
A_44_P437327	1.2418	up	1.35216	down	1.67911	down	-0.152989	0.416305	-0.11268	0.273692	0.0313844	0.146641	0.482641	1.0134	-0.0266694	0.065322	0.174163	0.131092	-0.237589	-0.232817	-0.391855	-0.454467	0.884484	-1.14556	-0.201206	-0.388856	Sesn3	Rattus norvegicus sestrin 3 (Sesn3), mRNA [NM_001108125]
A_44_P438894	1.30612	up	1.26828	down	1.65652	down	0.734335	0.713249	0.309104	0.451427	0.77887	0.768713	0.77658	1.42508	0.446127	0.365151	0.473899	0.402873	0.347541	0.0546464	0.378485	0.0559444	0.0229854	0.136408	0.362751	0.198868	Klhl11	Rattus norvegicus kelch-like 11 (Drosophila) (Klhl11), mRNA [NM_001105838]
A_44_P438904	1.57269	up	1.09289	down	1.71878	down	-0.0865864	0.0460077	-0.220656	0.54676	0.949694	0.504602	0.782732	0.661437	0.678308	0.0432167	0.929385	0.185628	-0.237874	0.172214	-0.470375	0.308954	0.298073	0.282824	0.317959	-0.703828	Cldn8	Rattus norvegicus claudin 8 (Cldn8), mRNA [NM_001037774]
A_44_P439276	1.30427	up	1.29169	down	1.68471	down	0.530557	1.09582	0.404333	0.336738	0.56219	0.839316	0.944611	1.55432	0.561261	0.579251	0.64244	0.367749	0.429708	0.259251	0.133013	0.0684587	0.919377	-0.142157	0.183191	0.150018	Fam8a1	PREDICTED: Rattus norvegicus RNA binding motif protein 24 (predicted) (Rbm24_predicted), mRNA [XM_214446]
A_44_P439796	1.382	down	1.76598	down	1.27785	down	-0.289147	0.365548	0.0495068	0.408768	-0.317724	-0.493202	-0.360695	-0.160729	-0.685401	-0.547032	-0.727844	-0.527546	-1.11725	-0.252519	-0.654212	-0.72323	0.27972	-1.31748	-0.610149	-0.85652		Q9QZV0_RAT (Q9QZV0) Ad1-antigen (Fragment), partial (95%) [TC624154]
A_44_P440691	1.02137	down	1.53914	down	1.50694	down	0.130698	0.668992	0.72184	0.907019	0.818896	0.274736	0.457684	0.755236	0.21541	0.123738	0.232119	-0.308945	0.257393	-0.00717824	-0.325657	0.0154925	0.497033	-0.63034	0.218939	0.120179	Map3k10	Rattus norvegicus mixed-lineage kinase 2 mRNA, partial cds. [AY240867]
A_44_P441596	1.43235	up	1.32757	down	1.90154	down	0.444098	0.864681	0.790645	0.316282	0.972813	0.892608	1.2239	1.39991	0.806767	0.560403	0.670114	0.423471	0.760486	0.117392	0.00252061	-0.0998564	0.643814	0.47296	0.296982	-0.354575	Rapgef2	Rattus norvegicus Rap guanine nucleotide exchange factor (GEF) 2 (Rapgef2), mRNA [NM_001107684]
A_44_P443171	1.19878	up	1.2714	down	1.52414	down	0.332551	0.260571	0.708138	0.763837	0.534439	0.824118	0.857314	0.895513	0.371737	0.363856	0.492116	0.408498	-0.0258888	0.184805	0.201847	0.318649	0.555193	0.52042	0.0766711	0.497375	Hipk1	Rattus norvegicus homeodomain interacting protein kinase 1 (Hipk1), mRNA [NM_001100986]
A_44_P446886	1.67291	down	1.31703	up	2.20327	up	-0.769552	1.11326	-0.576572	-0.779843	-0.65383	-0.997578	-1.31162	-1.01912	-1.26782	-0.641709	-0.684469	-0.55605	-0.565049	0.308282	0.706832	0.126371	1.39607	-0.975191	-0.208797	0.650306		BI300764 UI-R-CV2-cij-c-07-0-UI.s1 UI-R-CV2 Rattus norvegicus cDNA clone UI-R-CV2-cij-c-07-0-UI 3', mRNA sequence [BI300764]
A_44_P446890	1.90975	down	1.32763	up	2.53544	up	-0.529801	1.16224	-0.561503	-0.752621	-0.646004	-1.11479	-1.55033	-1.10408	-1.4518	-0.77034	-0.604718	-0.472295	-0.378473	0.382265	0.707732	0.242204	1.18369	-0.924875	-0.043991	0.893737		BI300764 UI-R-CV2-cij-c-07-0-UI.s1 UI-R-CV2 Rattus norvegicus cDNA clone UI-R-CV2-cij-c-07-0-UI 3', mRNA sequence [BI300764]
A_44_P448320	1.71498	down	1.32969	down	1.28976	up	0.945729	0.18483	0.438206	-0.805323	-0.566823	-0.263651	-0.179175	-0.24689	0.315227	0.659055	0.150304	0.365011	0.0563293	0.14678	-0.127438	0.371669	0.116536	0.873864	0.430493	0.813795		Putative uncharacterized protein Fragment [Source:UniProtKB/TrEMBL;Acc:Q4V7D5] [ENSRNOT00000014921]
A_44_P449978	1.50782	up	1.08988	up	1.38348	down	-0.278114	-0.261557	0.117802	0.255487	0.55061	0.333232	0.368112	0.951526	0.413819	-0.0480822	0.346085	0.333104	-0.333494	0.266481	-0.0031833	0.400467	0.0426369	-0.273994	0.402559	0.171991		PREDICTED: Rattus norvegicus similar to C15A7.2 (LOC292722), mRNA [XR_009141]
A_44_P450173	1.3807	up	1.25687	down	1.73535	down	0.23998	0.491212	-0.0103368	-0.128307	0.24813	0.466934	0.815021	0.924044	0.242076	0.159027	0.101014	0.0683222	-0.163292	-0.016119	-0.102677	-0.44469	0.0726451	0.125272	-0.0499505	0.346812	Man1a2	Rattus norvegicus mannosidase, alpha, class 1A, member 2 (Man1a2), mRNA [NM_001106452]
A_44_P450272	1.43942	up	1.27706	down	1.83823	down	0.366534	0.809225	0.465467	0.438682	0.407582	0.971697	1.01941	1.78315	0.670203	0.555886	1.04945	0.666246	0.349425	0.164047	0.093296	0.0618124	0.701849	0.255897	0.46812	0.540024
A_44_P450379	1.30219	up	1.25548	down	1.63488	down	-0.490618	0.201341	0.0217972	-0.103546	0.100493	0.00215145	0.712741	0.574622	0.111193	-0.328559	0.106784	-0.0490771	-0.321549	-0.232498	-0.238721	-0.324607	-0.279366	0.154861	-0.64763	-0.214109
A_44_P450460	1.0789	down	1.46272	up	1.57814	up	-0.181979	-0.356978	-0.0126217	-0.521924	0.0216161	-0.142328	-0.465646	-0.925404	-0.160611	-0.127558	-0.136018	-0.227681	0.476982	0.0794955	0.466926	0.097725	-0.345812	0.98106	0.0269967	0.215662	Wdyhv1	Rattus norvegicus WDYHV motif containing 1 (Wdyhv1), mRNA [NM_001025024]
A_44_P452325	1.25636	down	1.49794	up	1.88196	up	-0.173987	-0.444261	-0.933929	-1.19548	-1.03568	-0.486541	-1.39263	-1.14982	-0.140636	-0.133849	-0.348286	-0.246126	-0.0571318	-0.312213	0.0158712	-0.0622673	-0.511738	0.1313	-0.0344324	0.160514	Ltv1	Rattus norvegicus LTV1 homolog (S. cerevisiae) (Ltv1), mRNA [NM_001014157]
A_44_P452546	1.72324	up	1.29261	up	1.33314	down	-0.287452	-0.589946	-0.85964	-0.348738	0.645941	0.15241	0.330887	-0.446353	-0.00920683	-0.064217	0.0994115	0.189739	-0.00372031	-0.184232	-0.0102124	0.0444832	-0.561915	0.721362	-0.152865	-0.00155461	Gstcd	Rattus norvegicus glutathione S-transferase, C-terminal domain containing (Gstcd), mRNA [NM_001107725]
A_44_P454202	1.19668	up	1.62489	down	1.94447	down	0.361738	1.2876	0.957836	1.36924	1.38367	0.940019	1.02715	1.66171	0.725522	0.785002	0.817273	0.545612	0.507834	0.416219	0.123603	0.127395	0.996887	-0.330892	0.408551	-0.178707	Acvr1	Rattus norvegicus activin A receptor, type I (Acvr1), mRNA [NM_024486]
A_44_P454372	1.33744	up	1.19753	down	1.60162	down	-0.25203	0.114353	0.105277	0.28992	0.58065	0.265898	0.419021	0.669843	0.206278	-0.0598145	0.318587	-0.0441016	0.112037	-0.286117	-0.384378	-0.224255	0.432834	0.362599	-0.410135	-1.30473	Chd4	Mi-2 autoantigen Fragment [Source:UniProtKB/TrEMBL;Acc:O88747] [ENSRNOT00000024864]
A_44_P454872	1.26533	down	1.26696	up	1.60312	up	-0.573091	-0.3848	-0.2966	-0.0632772	-0.380981	-0.288082	-1.10622	-0.900526	-0.358676	-0.436533	-0.230551	-0.150792	0.0683317	-0.18883	0.116716	0.0514984	-0.26174	0.202684	0.206248	0.382062	Cnot1	Rattus norvegicus CCR4-NOT transcription complex, subunit 1 (Cnot1), mRNA [NM_001134840]
A_44_P455198	1.45798	up	1.24998	down	1.82245	down	0.200975	0.830267	0.508825	0.685703	0.889057	0.772446	1.11829	1.62188	0.71273	0.419518	1.37054	0.165631	0.627628	0.236582	0.0281015	0.0458403	0.750073	-0.165934	-0.0537467	0.424655	Fbxl17	Rattus norvegicus F-box and leucine-rich repeat protein 17 (Fbxl17), mRNA [NM_001108235]
A_44_P455656	1.56588	up	1.35079	down	2.11517	down	0.40237	0.521041	0.0678287	-0.227075	0.492743	0.865232	0.937576	1.05651	0.117974	0.0388718	0.564368	0.0385324	0.0534096	-0.0370126	-0.541377	-0.446056	0.693831	-0.240915	-0.266899	-0.278961	Bmpr1a	Rattus norvegicus bone morphogenetic protein receptor, type IA (Bmpr1a), mRNA [NM_030849]
A_44_P455693	1.1538	up	1.34634	down	1.5534	down	0.0253792	0.70229	0.337512	0.520105	0.519915	0.344198	0.704097	0.842633	0.24669	0.140786	0.23308	-0.112884	0.309621	0.182544	-0.318589	-0.304441	0.661922	-0.0288315	-0.202287	-0.413478	Syt11	Rattus norvegicus synaptotagmin XI (Syt11), mRNA [NM_031667]
A_44_P456387	1.0125	up	1.51904	down	1.53803	down	0.523803	0.809543	1.0113	0.973122	1.1269	0.594823	0.898006	0.769739	0.111573	0.938349	-0.00987482	0.292718	0.457446	0.11294	0.304588	0.0301608	0.268336	0.523543	0.336041	-0.156415	LOC690257	UI-R-BO1-ask-f-04-0-UI.s10.temp UI-R-BO1 Rattus norvegicus cDNA clone UI-R-BO1-ask-f-04-0-UI.temp 3', mRNA sequence [CK843544]
A_44_P456722	1.1904	up	1.41378	down	1.68296	down	0.471835	0.977055	0.546428	0.538838	0.770353	0.540857	0.978929	1.24978	0.280491	0.598438	0.469549	0.240807	0.428791	0.129677	-0.0544615	0.0319253	0.890878	-0.358378	0.0473947	-0.0104075	Pbx1	Rattus norvegicus pre-B-cell leukemia homeobox 1 (Pbx1), transcript variant 2, mRNA [NM_001100681]
A_44_P456985	1.26257	up	1.20406	down	1.52021	down	0.0849772	0.0781669	0.291982	0.773814	0.933972	0.388106	0.456983	0.795322	0.183076	0.358545	0.465352	0.254611	0.0017748	0.237456	-0.190246	0.108329	0.0812139	0.31068	0.0106126	-0.985507		Rattus norvegicus similar to DNA methyltransferase 3A (LOC289651), mRNA [XM_223446]
A_44_P457169	1.57519	up	1.33224	down	2.09853	down	0.762165	0.734565	0.147144	-0.123896	0.428623	0.657731	1.59613	1.4596	0.611533	0.386456	0.795766	0.415563	-0.141694	0.12169	0.0466566	-0.162095	0.341803	0.459197	0.115195	0.193959	Dcp2	Rattus norvegicus DCP2 decapping enzyme homolog (S. cerevisiae) (Dcp2), mRNA [NM_001170469]
A_44_P457386	1.39369	up	1.11705	down	1.55682	down	-0.0348844	0.113485	0.0925283	0.103916	0.202409	0.708786	0.518687	0.760812	0.311244	0.384204	0.396819	0.427956	-0.264869	-0.0247563	-0.175163	0.101073	0.091149	0.108751	0.00422372	-0.0574827		ABCD4_MOUSE (O89016) ATP-binding cassette sub-family D member 4 (Peroxisomal membrane protein 69) (PMP69) (Peroxisomal membrane protein 1-like) (PXMP1-L) (P70R), partial (21%) [TC608126]
A_44_P457499	1.2765	up	1.23615	down	1.57794	down	0.703844	0.656173	0.343838	0.694697	0.763854	0.993386	0.811544	1.23852	0.660122	0.813272	0.925187	0.793043	0.13134	0.630822	0.113897	0.299061	0.68031	0.194724	0.510895	0.312089	RGD1560464	PREDICTED: Rattus norvegicus family with sequence similarity 98, member B (Fam98b), mRNA [XM_001080684]
A_44_P457869	1.07931	down	1.55486	down	1.4406	down	0.911591	0.470977	0.981765	1.25593	1.17454	1.04359	0.704762	1.4673	1.07511	0.401227	0.864099	0.231153	0.459685	0.700314	0.199232	0.292685	1.31353	0.947911	0.435294	0.0183955		BF414018 UI-R-BJ2-bol-d-12-0-UI.s1 UI-R-BJ2 Rattus norvegicus cDNA clone UI-R-BJ2-bol-d-12-0-UI 3', mRNA sequence [BF414018]
A_44_P458992	1.41834	down	1.25633	up	1.7819	up	-0.147633	-0.0397863	0.185925	-0.0535268	-0.328504	-0.284112	-0.481826	-0.977391	-0.0883207	-0.0239343	-0.232131	0.05348	0.0314808	0.275848	0.56927	0.385249	-0.259913	0.682536	0.274309	0.467325	Rapgef5	Rattus norvegicus Rap guanine nucleotide exchange factor (GEF) 5 (Rapgef5), mRNA [NM_001047915]
A_44_P459533	1.01214	down	1.75236	down	1.73134	down	0.263707	0.466352	-0.143715	0.122707	0.257035	0.501478	0.27666	-0.292218	-0.232615	0.0995436	0.175895	-0.150947	-0.654507	-0.529408	-0.412256	-0.504001	0.434385	-0.52602	-0.569104	-0.821373	Cbfb	Rattus norvegicus core-binding factor, beta subunit (Cbfb), mRNA [NM_001013191]
A_44_P459786	1.31014	up	1.31398	down	1.7215	down	0.195579	0.324029	0.581371	0.458508	0.899085	0.664283	0.829704	0.72531	0.715395	0.444153	0.490179	-0.107667	0.18184	0.0196963	-0.0846276	-0.133177	0.487658	0.156604	0.478008	-0.151774	RGD1305680	Rattus norvegicus similar to KIAA0240 (RGD1305680), mRNA [NM_001106888]
A_44_P461244	1.27633	down	1.19307	up	1.52275	up	-0.0520925	0.0148449	0.00370027	-0.0725689	-0.42756	-0.110952	-0.437055	-0.538567	-0.189056	-0.0289841	-0.184402	-0.169046	0.247555	0.0560474	0.302907	0.306071	0.111401	0.10183	0.270034	0.537499	Hyal3	Rattus norvegicus hyaluronoglucosaminidase 3 (Hyal3), mRNA [NM_207599]
A_44_P461612	1.32251	up	1.1724	down	1.5505	down	0.535313	0.659365	0.4772	0.428578	0.861901	0.62871	1.17823	1.04471	0.314064	0.478459	0.601679	0.307546	0.656541	0.108218	0.156329	0.261516	0.441836	0.555048	0.170801	0.129721		formin 2 Gene [Source:MGI Symbol;Acc:MGI:1859252] [ENSRNOT00000004800]
A_44_P463858	1.42663	up	1.5552	down	2.2187	down	-0.270744	0.445836	-0.176994	-0.224242	0.177126	-0.129965	0.867474	0.909677	-0.164117	-0.650922	0.02876	-0.823671	0.0429954	-0.736539	-1.01267	-1.06833	0.841315	-1.01283	-0.786915	-1.07492	Bhlhe41	Rattus norvegicus enhancer-of-split and hairy-related protein 1 (SHARP-1) mRNA, complete cds. [AF009329]
A_44_P463973	1.49524	down	1.18226	up	1.76777	up	-0.401148	0.0484142	-0.0842466	-0.33659	-0.367756	-0.992498	-0.372985	-1.36185	-0.382576	-0.381973	-0.669714	-0.0525828	-0.0264788	-0.242904	0.23984	0.222182	-0.325997	0.0624476	-0.182847	-0.172871	Sephs2	Rattus norvegicus selenophosphate synthetase 2 (Sephs2), mRNA [NM_001079889]
A_44_P464812	1.53778	up	1.06325	down	1.63505	down	0.102349	-0.223293	-0.206089	0.049178	0.332571	0.591639	0.355744	0.925593	0.338638	0.248375	0.512664	0.143779	0.0808096	-0.324587	-0.327241	-0.0607652	-0.146535	-0.27433	0.216018	-0.364617	Epha4	Rattus norvegicus Eph receptor A4 (Epha4), mRNA [NM_001162411]
A_44_P466183	1.17946	up	1.36538	down	1.61041	down	0.328662	0.627172	0.412823	0.372649	0.679081	0.407344	0.749233	0.858148	0.271014	0.261672	0.273021	0.0782832	0.311942	0.0920545	-0.279592	-0.180326	0.297667	-0.297517	0.0828046	-0.303145	Rap2b	Rattus norvegicus RAP2B, member of RAS oncogene family (Rap2b), mRNA [NM_133410]
A_44_P466281	1.34497	up	1.19022	down	1.6008	down	0.252717	0.603697	0.0183	0.391187	0.510079	0.561986	0.838312	1.0658	0.357589	0.197619	0.527958	0.294892	0.431316	0.16701	-0.288723	-0.0486107	0.509676	0.245604	0.044158	-0.092867	Zbtb37	Rattus norvegicus zinc finger and BTB domain containing 37 (Zbtb37), mRNA [NM_001107191]
A_44_P467957	1.15566	down	2.04292	down	1.76774	down	0.637592	0.67356	0.963455	1.89383	1.34722	0.312792	0.688138	0.9854	0.294757	0.158918	0.0625538	0.193472	-0.13758	0.376686	-0.230557	0.0373725	0.90424	-0.439441	0.139778	-0.530286		AA945583 EST201082 Normalized rat liver, Bento Soares Rattus sp. cDNA clone RLIAP30 3' end, mRNA sequence [AA945583]
A_44_P468331	1.25489	up	1.40726	down	1.76596	down	0.262669	0.696532	0.685869	0.762264	1.08214	0.411775	1.0976	1.12608	0.484561	0.650514	0.300034	-0.0845574	0.393015	0.413122	0.0274819	-0.397824	0.962576	0.012186	0.157219	-0.451031	Rps6ka2	Rattus norvegicus ribosomal protein S6 kinase polypeptide 2 (Rps6ka2), mRNA [NM_057128]
A_44_P468828	1.22755	up	1.24861	down	1.53272	down	0.585319	0.631505	0.841197	0.437447	0.896868	0.843213	1.05869	0.879804	0.382963	0.44626	0.471616	0.47191	0.625106	0.611756	-0.0336391	0.0109624	0.184878	0.627562	0.17596	-0.0866097	Paip2b	PREDICTED: Rattus norvegicus similar to hypothetical protein MGC27648 (predicted) (RGD1307930_predicted), mRNA [XM_232121]
A_44_P469584	1.20204	down	1.37063	up	1.64754	up	-0.282683	-1.09585	-0.410552	-0.00295924	-0.264708	-0.640281	-1.12243	-0.826556	-0.64357	-0.865811	-0.551657	-0.721352	-0.0364227	0.0186471	-0.193151	0.238227	-0.489347	0.295073	-0.388621	-0.321011	Cd14	Rattus norvegicus CD14 molecule (Cd14), mRNA [NM_021744]
A_44_P469780	1.26381	down	1.19176	up	1.50616	up	-0.59264	-0.563156	-0.417559	-0.428117	-0.601036	-0.589654	-0.883089	-1.27881	-0.709532	-0.605391	-0.58968	-0.616176	-0.398302	-0.184008	-0.22356	-0.183232	-0.657777	0.0973664	-0.295484	-0.086009		Q422S0_DESHA (Q422S0) Acyl-CoA dehydrogenase, C-terminal:Acyl-CoA dehydrogenase, central domain:Acyl-CoA dehydrogenase, N-terminal, partial (5%) [TC610689]
A_44_P470444	1.13122	up	1.68338	down	1.90427	down	0.794492	1.26678	1.21873	1.50595	1.68433	0.616172	1.37597	1.821	0.673755	0.635625	0.517453	0.483462	0.485919	0.670412	0.347569	0.276616	1.6638	0.116887	0.318013	-0.348249	Syngap1	Rattus norvegicus synaptic Ras GTPase activating protein 1 homolog (rat) (Syngap1), transcript variant 1, mRNA [NM_181092]
A_44_P471049	1.74056	up	1.14782	up	1.5164	down	-0.608923	0.394434	0.0579752	0.262436	0.400894	0.553695	1.19727	0.837664	0.487455	0.456973	0.24113	0.18373	0.0995769	0.366397	0.00763557	0.113292	0.659655	-0.253812	-0.0124154	0.203583		Rattus norvegicus similar to RIKEN cDNA 5430428G01 (LOC362031), mRNA [XM_342333]
A_44_P471173	1.45935	up	1.26559	down	1.84694	down	0.85856	0.791773	0.465909	0.701936	0.767905	0.966883	1.36513	1.89956	0.854849	0.759072	1.02878	0.699842	0.264696	0.647248	0.390835	0.156156	0.836222	-0.0138072	0.192461	0.251797	Rmnd5a	PREDICTED: Rattus norvegicus similar to hypothetical protein FLJ13910 (predicted) (RGD1309766_predicted), mRNA [XM_232051]
A_44_P473524	1.25977	up	1.55392	down	1.95758	down	0.854722	0.949596	0.758482	0.688271	0.969699	1.098	1.21081	1.30518	1.01283	0.648247	0.657056	0.454922	0.786061	0.292915	-0.395608	0.0240526	0.449675	0.23996	0.486361	0.132225	Snx30	Rattus norvegicus sorting nexin family member 30 (Snx30), mRNA [NM_001106651]
A_44_P473565	1.52762	up	1.05925	down	1.61814	down	0.0943714	0.338885	0.0154504	-0.142175	0.216077	0.774685	0.92437	0.836553	0.45305	0.507349	0.569918	0.278789	0.0579871	-0.0491648	0.150412	-0.184877	-0.0294795	0.48222	0.0129242	0.377306		Putative uncharacterized protein Fragment [Source:UniProtKB/TrEMBL;Acc:Q4G007] [ENSRNOT00000029228]
A_44_P478002	1.10888	up	1.45769	down	1.6164	down	0.965055	0.389226	0.242644	0.276212	0.489719	0.36138	0.581602	1.03684	0.0732193	0.332721	0.34609	0.261267	-0.268929	0.044878	-0.0726844	-0.00486938	0.911299	-0.0540346	-0.346045	-0.797184	Lsm14a	Rattus norvegicus LSM14A, SCD6 homolog A (S. cerevisiae) (Lsm14a), mRNA [NM_001127552]
A_44_P480126	1.31078	up	1.38888	down	1.82051	down	0.0141373	0.315832	0.103434	0.217582	0.383117	0.312279	0.636437	0.880863	0.424205	0.000133452	0.290568	-0.143355	0.13421	-0.327483	-0.579237	-0.472175	0.26427	-0.283707	-0.218722	-0.316105	Itga6	Integrin alpha 6 subchain Fragment [Source:UniProtKB/TrEMBL;Acc:Q924W2] [ENSRNOT00000002075]
A_44_P480472	1.09601	up	1.37746	down	1.50971	down	0.661434	0.257252	0.267771	0.501814	0.677198	-0.367979	0.547121	0.438668	0.420415	-0.733807	-0.522741	0.0372587	-0.212704	0.122192	0.0647273	-0.0293044	0.80267	0.541931	-0.151608	-0.302218		Rattus norvegicus similar to 3-phosphoglycerate dehydrogenase (LOC290415), mRNA [XM_224421]
A_44_P480614	1.14423	up	1.44756	down	1.65634	down	0.509377	0.790787	1.17627	0.799516	1.16921	0.714871	0.962804	1.24416	0.437578	0.796386	0.226723	0.216502	0.462233	0.0773197	0.431052	0.208445	0.952197	0.197128	-0.0354057	0.30081	Cmtm4	Rattus norvegicus CKLF-like MARVEL transmembrane domain containing 4 (Cmtm4), mRNA [NM_001172151]
A_44_P482054	1.07825	up	1.43422	down	1.54646	down	0.253599	1.10302	0.348981	0.672753	0.738871	0.467897	0.40385	1.20252	0.166266	0.146389	0.273913	-0.0162697	0.3698	0.218643	-0.358561	0.0673838	0.794886	-0.990719	0.283078	-0.00498017	Tufm	Rattus norvegicus Tu translation elongation factor, mitochondrial (Tufm), nuclear gene encoding mitochondrial protein, mRNA [NM_001106295]
A_44_P482294	1.43722	up	1.29477	down	1.86088	down	1.21759	1.21437	1.34633	1.21775	1.85054	1.49811	1.51758	2.22292	1.45194	1.23686	1.24986	1.08264	1.12022	0.910565	0.809037	0.665405	1.16284	0.74577	0.854457	0.566671	Dck	Rattus norvegicus deoxycytidine kinase (Dck), mRNA [NM_024158]
A_44_P482335	1.3944	down	1.25343	up	1.74777	up	-1.33844	-0.537639	-1.26768	-1.30409	-2.00007	-1.6704	-1.40383	-1.29211	-0.726824	-0.341909	-0.869052	-0.906008	-0.639975	-0.698413	-0.868496	-0.93746	-1.04264	-0.768769	-1.73934	-0.894139	Gys2	Rattus norvegicus glycogen synthase 2 (Gys2), mRNA [NM_013089]
A_44_P483174	1.2797	up	1.35351	down	1.73208	down	0.611518	0.771877	1.00617	0.792911	1.35349	0.698416	1.54692	1.00686	0.368178	0.479015	0.404213	0.245428	0.540052	0.455091	0.292619	0.147895	0.888644	0.531145	0.181635	-0.120088	Brd4	Rattus norvegicus bromodomain containing 4 (Brd4), mRNA [NM_001100903]
A_44_P483212	1.22269	down	1.55239	up	1.8981	up	0.0676546	-0.145772	-0.0282917	-0.699885	-0.49314	-0.0476952	-0.206729	-1.21898	0.239095	-0.00172137	-0.250319	0.15308	0.327096	0.0512151	1.0028	0.350569	-0.578796	1.54307	0.350242	0.501734	Fam49b	Rattus norvegicus family with sequence similarity 49, member B (Fam49b), mRNA [NM_001126267]
A_44_P485158	1.14805	up	1.36451	down	1.56652	down	0.282714	0.0692564	-0.637906	-1.30835	-1.39436	0.332358	0.382618	0.410536	0.109811	0.322849	0.200672	0.420611	-0.0810404	-0.276195	-0.457719	-0.0832687	-0.15973	-0.101478	0.00163325	-0.196616	Skiv2l2	Rattus norvegicus superkiller viralicidic activity 2-like 2 (S. cerevisiae) (Skiv2l2), mRNA [NM_001034093]
A_44_P486972	1.14195	up	1.39553	down	1.59363	down	0.772068	0.579426	0.721086	0.675737	1.17937	0.0613293	0.673633	0.782737	0.280581	0.26561	-0.353029	0.231843	0.413869	0.564252	-0.00227024	-0.150786	0.610269	0.445214	0.0121647	0.361927	Epor	Rattus norvegicus erythropoietin receptor (Epor), mRNA [NM_017002]
A_44_P487162	1.35202	up	1.35968	down	1.83832	down	0.887955	0.798151	0.809932	0.87459	1.13198	1.23631	1.39162	1.35117	0.658598	0.833683	0.840195	0.674121	0.757708	0.484421	0.148806	0.206606	0.526062	0.606294	0.593493	0.312776	Rab6a	Rattus norvegicus RAB6A, member RAS oncogene family (Rab6a), mRNA [NM_053366]
A_44_P487530	1.17896	up	1.28332	down	1.51298	down	0.728823	0.728277	0.434438	0.578729	0.629173	0.700705	0.863184	1.22727	0.628663	0.771125	0.630499	0.298197	0.303485	0.473457	0.354671	-0.100863	0.464678	0.395587	0.522007	0.195276	Tmem56	Rattus norvegicus transmembrane protein 56 (Tmem56), mRNA [NM_001135879]
A_44_P488185	1.32841	up	1.27078	down	1.68812	down	0.0315676	-0.063817	-1.64939	-1.82142	-1.31975	0.538077	0.416772	0.225893	0.0501652	0.160366	0.241417	0.165429	-0.538632	-0.443599	-0.0183345	-0.446776	-0.222905	0.224086	-0.120407	0.491557	Ascc3	Rattus norvegicus activating signal cointegrator 1 complex subunit 3 (Ascc3), mRNA [NM_001107640]
A_44_P490967	1.40949	down	1.21523	up	1.71286	up	-0.549058	-0.0561123	-0.150318	-0.245438	-1.29281	-0.530967	-0.829271	-0.875984	-0.42848	-0.400924	-0.277601	-0.167467	0.0835657	-0.158128	0.231605	-0.0330495	-0.278521	0.0386992	0.0939188	0.374864	Inpp4a	Rattus norvegicus inositol polyphosphate-4-phosphatase, type 1 (Inpp4a), mRNA [NM_031002]
A_44_P491897	1.26875	up	1.4129	down	1.79262	down	0.565221	0.948708	0.722334	0.905955	1.24056	0.800534	1.10139	1.37337	0.362778	0.501285	0.535813	0.295285	0.492325	0.298985	0.0399035	0.316369	0.973154	0.0420437	0.265398	-0.405052	Stx1b	Rattus norvegicus syntaxin 1B (Stx1b), mRNA [NM_012700]
A_44_P493606	1.16281	up	1.37464	down	1.59844	down	0.513416	0.546782	0.0307847	0.785578	0.694038	0.486446	0.837635	0.728911	0.416582	0.110914	0.354931	0.640307	-0.18099	0.4298	-0.488115	0.279665	0.100094	0.79468	0.705364	0.203548	Camk2n1	Rattus norvegicus calcium/calmodulin-dependent protein kinase II inhibitor 1 (Camk2n1), mRNA [NM_173337]
A_44_P493802	1.25964	up	1.61223	down	2.03082	down	0.310512	0.594164	0.588399	1.12025	1.09426	0.308729	1.03538	1.50698	-0.306196	0.770053	-0.0581507	0.273343	0.163328	0.020617	-0.273474	-0.0533743	0.877867	0.571827	0.121791	-0.430177	Prkar2a	Rattus norvegicus protein kinase, cAMP dependent regulatory, type II alpha (Prkar2a), mRNA [NM_019264]
A_44_P497282	1.27003	up	1.93158	down	2.45317	down	0.364107	1.86188	0.765106	1.08712	1.0476	0.900917	1.17452	2.33464	0.548918	0.303106	0.743903	0.549726	0.640337	0.403778	-0.718738	-0.0462856	1.818	-0.884696	0.260557	-0.417561	Rab11fip4	Rattus norvegicus RAB11 family interacting protein 4 (class II) (Rab11fip4), mRNA [NM_001107023]
A_44_P497692	1.47621	up	1.30737	down	1.92995	down	0.45053	0.600226	0.382723	0.132848	0.500753	0.857699	1.10444	1.35102	0.645751	0.552814	0.698008	0.311286	0.481561	0.0517597	-0.323634	-0.190011	0.519951	0.100805	0.175107	0.212088		AF060244 zinc finger protein 106 {Mus musculus} (exp=-1; wgp=0; cg=0), partial (40%) [TC623904]
A_44_P498831	1.34988	up	1.22147	down	1.64884	down	0.260546	0.91722	0.226483	0.573121	0.539846	0.78196	1.03294	1.35394	0.567151	0.356961	0.47528	0.188948	0.338262	0.249371	0.116734	0.118527	0.89502	-0.0379733	-0.00545501	0.00261778		tubulin tyrosine ligase-like family, member 5 Gene [Source:MGI Symbol;Acc:MGI:2443657] [ENSRNOT00000057881]
A_44_P498846	1.21187	up	1.37398	down	1.66509	down	0.473644	1.35274	0.494104	0.534707	0.698103	0.570765	1.19939	1.49587	0.321475	0.211233	0.303304	0.320132	0.40918	0.465195	0.254135	-0.106764	0.958949	0.112465	0.120616	-0.258936		ankyrin repeat domain protein 17 [Source:RefSeq peptide;Acc:NP_001099469] [ENSRNOT00000004068]
A_44_P500880	1.42599	up	1.31733	down	1.87849	down	0.259073	0.496401	-0.0248013	0.619865	0.354976	0.965987	0.498863	1.57855	0.605357	0.449245	0.881155	0.335632	0.0355834	0.224069	-0.528024	0.0284614	0.438956	-0.412774	0.281062	0.00280952	App	Rattus norvegicus amyloid beta (A4) precursor protein (App), mRNA [NM_019288]
A_44_P501220	1.4486	up	1.20947	down	1.75205	down	0.365158	1.16909	0.515243	0.910532	1.13846	0.952526	1.22644	1.78125	0.681033	0.595929	0.567021	0.304562	0.628073	0.611206	0.0726781	0.550559	1.31802	0.284939	0.400821	-0.284082	Mcf2l	Rattus norvegicus MCF.2 cell line derived transforming sequence-like (Mcf2l), mRNA [NM_053951]
A_44_P501277	1.12665	up	1.49298	down	1.68206	down	0.121567	0.80783	0.823435	0.786629	1.18884	0.427902	0.549363	1.0615	0.44871	0.178381	0.238785	0.0778098	0.186762	0.351063	-0.103196	-0.207949	0.83295	-0.208861	0.0758824	0.12849	Pvrl1	Nectin-1 Fragment [Source:UniProtKB/TrEMBL;Acc:Q9WTY6] [ENSRNOT00000008614]
A_44_P501707	1.02837	up	1.54242	up	1.49988	up	0.204002	0.085331	-0.628108	-1.02214	-0.726837	0.214133	-0.462992	-0.223798	0.237198	-0.026371	0.43215	0.306873	0.316808	0.206333	0.301786	0.31495	-0.0411845	0.594279	0.466883	0.921733		Rattus norvegicus similar to RIKEN cDNA 1700001E04 (LOC363317), mRNA [XM_343657]
A_44_P504077	1.32267	up	1.15546	down	1.52829	down	0.0534563	0.312945	0.127593	-0.126403	0.422968	0.285658	0.895995	0.376776	0.258463	0.144129	0.256889	0.029461	0.0547477	-0.384038	0.05408	-0.191071	0.180273	0.161942	-0.183284	0.0371303	LOC688241
A_44_P504261	1.02442	down	1.47229	up	1.50825	up	-0.291552	-0.362029	-0.587678	-0.938404	-0.448635	-0.197722	-1.03915	-0.633376	0.0279026	-0.129544	0.0948754	-0.120981	0.157406	-0.10675	0.0246745	-0.0227279	-0.384852	-0.110052	0.288443	0.467301	Spats2l	Rattus norvegicus spermatogenesis associated, serine-rich 2-like (Spats2l), mRNA [NM_001014102]
A_44_P505025	1.23286	up	1.29387	down	1.59515	down	0.534688	0.687877	0.434125	0.263865	0.64626	0.692972	1.0176	0.771751	0.332113	0.100055	0.508477	0.395774	0.548206	0.0101099	-0.0979785	-0.026535	0.210796	0.113925	-0.211024	-0.0561677	Acsl1	Rattus norvegicus acyl-CoA synthetase long-chain family member 1 (Acsl1), mRNA [NM_012820]
A_44_P505964	1.27987	up	1.20629	down	1.54389	down	0.35859	0.269364	0.502619	0.134064	0.61285	0.697537	1.45137	0.169674	-0.0327387	0.929825	0.940879	0.518318	0.222186	0.0405946	0.16602	-0.00365358	0.0895252	1.13013	0.180444	-0.0870911	Stox2	Rattus norvegicus spinelinin mRNA, complete cds. [AF548355]
A_44_P506363	1.25669	up	1.5479	down	1.94522	down	0.454374	1.07991	0.289402	0.647247	0.617743	0.635767	0.872292	1.66362	0.346884	0.454677	0.620541	0.385075	0.15685	0.177438	-0.34604	-0.0385581	1.02077	-0.478208	0.0831928	-0.42583	Trim44	Rattus norvegicus tripartite motif-containing 44 (Trim44), mRNA [NM_001013203]
A_44_P507427	1.06048	down	1.47679	up	1.56611	up	-0.584688	-0.748227	-0.583364	-0.494797	-0.346943	-0.503496	-0.489306	-1.4102	-0.117749	-0.154457	-0.453738	-0.305721	-0.377519	-0.101889	0.060815	0.257388	-0.974783	0.78258	-0.0286503	0.160171		AW142895 EST293186 Normalized rat placenta, Bento Soares Rattus sp. cDNA clone RGIAZ07 5' end, mRNA sequence [AW142895]
A_44_P507448	1.15273	down	1.32829	up	1.53116	up	0.237361	-0.16147	-0.0832271	-0.518947	-0.274173	-0.0805054	-0.264336	-0.727476	0.277547	0.314548	-0.033926	0.236861	0.273546	0.17312	0.371281	0.294045	-0.561884	0.805844	0.12033	0.290842	Coq10b	Rattus norvegicus coenzyme Q10 homolog B (S. cerevisiae) (Coq10b), nuclear gene encoding mitochondrial protein, mRNA [NM_001009671]
A_44_P509500	1.36246	up	1.44837	down	1.97334	down	0.125491	1.15811	0.000949891	0.314776	0.443931	0.632563	0.520951	1.78673	0.372959	0.351257	0.521894	0.226061	0.213868	0.0255318	-0.524862	-0.252918	0.829248	-1.07661	-0.042739	-0.151796	Akap2	Rattus norvegicus A kinase (PRKA) anchor protein 2 (Akap2), mRNA [NM_001011974]
A_44_P511101	1.22573	up	1.52304	up	1.24256	up	-0.918824	-0.505609	-0.692024	-0.240271	-0.116086	-0.184008	-0.11254	-0.76954	0.0343379	0.193169	-0.0732193	-0.390771	0.00998405	-0.154089	0.192525	0.0226833	-0.635076	0.37664	-0.0316841	0.166934	Fundc2	Rattus norvegicus FUN14 domain containing 2 (Fundc2), mRNA [NM_001135757]
A_44_P512874	1.23057	down	1.47238	up	1.81186	up	-0.202511	0.636159	-0.452494	-1.03414	-0.561222	-0.521201	-0.584289	-0.583563	0.0212279	-0.211483	-0.0723238	-0.0423336	0.209832	0.165131	0.719523	0.0851184	0.489884	-0.128599	0.372459	0.517698	Cth	Rattus norvegicus cystathionase (cystathionine gamma-lyase) (Cth), mRNA [NM_017074]
A_44_P513577	1.31675	up	1.2503	down	1.64633	down	0.589342	0.889339	0.646643	0.755593	1.07921	0.86147	1.12714	1.40103	0.659928	0.727171	0.817504	0.378853	0.569936	0.555419	0.202764	0.263717	0.792249	0.476679	0.25464	0.038335	Cdc2l6	Rattus norvegicus cell division cycle 2-like 6 (CDK8-like) (Cdc2l6), mRNA [NM_001107634]
A_44_P514058	1.18413	down	1.81549	down	1.53319	down	0.121245	0.30258	1.09904	1.25028	1.05982	0.154544	0.0154433	0.568018	-0.12605	-0.282385	-0.172873	-0.00155832	-0.162976	0.0908793	-0.524694	-0.0715074	0.624002	-0.349246	-0.0302663	-0.664691		AI013816 EST208491 Normalized rat spleen, Bento Soares Rattus sp. cDNA clone RSPBV18 3' end, mRNA sequence [AI013816]
A_44_P516063	1.4225	up	1.56478	down	2.22589	down	0.293462	1.07265	0.513503	0.769868	1.03327	0.509817	1.1956	1.94452	0.409785	0.471074	0.174139	0.10169	0.133348	0.376391	-0.180141	-0.263943	0.898982	-0.521086	-0.0149245	-0.246794	Tbcel	Rattus norvegicus tubulin folding cofactor E-like (Tbcel), mRNA [NM_001014089]
A_44_P517830	1.26969	up	1.32316	down	1.68	down	-0.0738183	0.584619	-0.183902	-0.0347204	0.0791941	0.289525	0.67688	0.624463	0.140034	0.0267677	-0.0186453	-0.106133	0.0787497	-0.62801	-0.185145	-0.589373	0.639058	0.176723	-0.626613	-0.112481	Gjc3	Gap junction protein Fragment [Source:UniProtKB/TrEMBL;Acc:Q80XF8] [ENSRNOT00000001797]
A_44_P518221	1.22255	up	1.35363	down	1.65488	down	0.119073	0.570222	0.615385	0.983036	0.799484	0.729121	0.581145	1.33756	0.470664	0.407977	0.510425	0.341843	0.28509	0.0715236	-0.0461101	0.229888	0.576978	-0.897738	0.110633	-0.0281201	Disp2	Rattus norvegicus dispatched homolog 2 (Drosophila) (Disp2), mRNA [NM_001107759]
A_44_P518547	1.54017	up	1.35674	down	2.08962	down	0.809068	1.37606	0.975079	0.660689	1.41834	1.28338	1.85874	1.45787	0.945257	0.840957	0.967474	0.540046	0.586966	0.558871	0.308192	0.606289	1.54382	0.275444	0.284405	0.228744	Pitpnm3	PREDICTED: Rattus norvegicus PITPNM family member 3 (predicted) (Pitpnm3_predicted), mRNA [XM_220629]
A_44_P518559	1.49554	up	1.25768	down	1.88092	down	0.497992	0.440022	-0.157358	0.270218	0.42062	0.598476	1.34052	1.01394	0.177437	0.10438	0.537825	0.161118	0.307316	-0.0778723	-0.0934219	-0.408212	0.581506	-0.316987	-0.14306	0.188459	Msi2	PREDICTED: Rattus norvegicus similar to RNA-binding protein Musashi2-S (predicted) (RGD1560397_predicted), mRNA [XM_340876]
A_44_P519312	1.29544	up	1.36685	down	1.77068	down	0.394579	0.402955	-0.0115785	-0.125159	0.233278	0.442743	0.917193	0.561358	0.0992622	-0.137213	0.203346	0.015089	0.0902052	-0.275838	-0.574939	-0.382068	-0.224482	0.0333003	-0.244594	-0.64894	Tmed7	Rattus norvegicus transmembrane emp24 protein transport domain containing 7 (Tmed7), mRNA [NM_001105758]
A_44_P520123	1.25885	up	1.34423	down	1.69218	down	0.598446	0.773259	0.787636	0.724112	0.91693	0.925366	1.12032	1.24926	0.305602	0.495036	0.770822	0.395487	0.629045	0.210352	0.330258	0.00668904	1.24741	0.165047	0.0558787	0.184437	Flt1	Rattus norvegicus fms-related tyrosine kinase 1 (Flt1), mRNA [NM_019306]
A_44_P520725	1.28035	up	1.52059	down	1.94688	down	0.617991	1.0459	0.920626	0.600065	0.881951	1.07834	1.22997	1.42047	0.85996	0.436937	0.0690403	0.186018	0.792742	0.194244	-0.176262	-0.04465	0.36101	0.918898	0.33789	-0.0105438	Dnajc6	Rattus norvegicus DnaJ (Hsp40) homolog, subfamily C, member 6 (Dnajc6), mRNA [NM_001107949]
A_44_P520840	1.18474	up	1.51314	down	1.79268	down	0.0133591	0.709736	0.463015	0.67285	0.573428	0.481634	0.465137	1.31705	0.194863	0.0713234	0.425381	-0.187455	0.283531	-0.139185	-0.299477	-0.376109	0.708368	-0.27153	-0.184887	-0.27428	Pdcd6ip	Rattus norvegicus programmed cell death 6 interacting protein (Pdcd6ip), mRNA [NM_001029910]
A_44_P521843	1.2057	up	1.3047	down	1.57308	down	0.704194	0.423034	0.220503	0.70691	0.744785	-0.019248	0.711566	0.894244	0.432509	0.121882	0.221296	0.191448	0.256051	0.398344	-0.0662232	-0.0684203	0.36996	0.035255	0.390659	0.0948581		AI171692 EST217669 Normalized rat muscle, Bento Soares Rattus sp. cDNA clone RMUBO42 3' end, mRNA sequence [AI171692]
A_44_P522388	1.29989	up	1.40638	down	1.82814	down	0.376512	0.766835	0.357992	0.395046	0.595412	0.664482	0.752948	1.3971	0.31229	0.230628	0.658658	0.305464	0.128744	0.138917	-0.0459632	-0.293264	0.539947	-0.375205	0.0861636	0.0124713	Nr2c2	Rattus norvegicus nuclear receptor subfamily 2, group C, member 2 (Nr2c2), mRNA [NM_017323]
A_44_P522439	1.34418	up	1.34386	down	1.8064	down	0.63981	0.964166	0.432619	0.046874	0.528196	0.632854	1.2891	1.34024	0.648827	0.294689	0.387987	0.22842	0.479312	0.269274	-0.0733976	-0.29727	1.09368	-0.192484	-0.0164518	-0.0993929	rnf141	Rattus norvegicus ring finger protein 141 (rnf141), mRNA [NM_001001800]
A_44_P522959	1.20914	down	1.33101	up	1.60937	up	-0.353463	-0.0199604	0.221152	-0.149363	-0.122148	-0.0732956	-0.537496	-0.664614	0.0613414	0.0282755	0.138033	-0.0736036	0.203213	0.200043	0.601552	0.34363	-0.0645169	0.571139	0.352398	0.537218	Hivep1	Rattus norvegicus human immunodeficiency virus type I enhancer binding protein 1 (Hivep1), mRNA [NM_001105751]
A_44_P523372	1.58352	down	1.65049	up	2.61359	up	-0.00847876	0.00421995	0.0452467	-0.440573	-0.283537	-0.393093	-0.667135	-1.61247	0.187624	0.33975	-0.556632	0.280755	0.250731	0.383875	1.13416	0.723219	-0.106261	1.11444	0.870573	1.04699	Nedd9	Rattus norvegicus neural precursor cell expressed, developmentally down-regulated 9 (Nedd9), mRNA [NM_001011922]
A_44_P526729	1.8048	down	1.57187	up	2.83691	up	0.131288	0.136782	0.810275	-0.293043	-0.32267	0.117266	-0.257569	-1.42829	0.323144	0.708855	-0.0455279	0.175407	1.1355	0.421398	1.02753	0.810797	-0.56392	1.54239	0.0988255	1.44395	Klf10	Rattus norvegicus Kruppel-like factor 10 (Klf10), mRNA [NM_031135]
A_44_P528552	1.13099	up	1.45199	down	1.64219	down	0.478524	0.622954	0.522367	1.08518	0.87399	0.648774	0.681944	1.21465	0.644207	0.315627	0.692863	0.300341	0.236755	0.467401	-0.326403	0.17914	0.723992	-0.720679	0.229321	-0.440343	Cmpk2	Rattus norvegicus cytidine monophosphate (UMP-CMP) kinase 2, mitochondrial (Cmpk2), nuclear gene encoding mitochondrial protein, mRNA [NM_001108017]
A_44_P529366	1.24541	down	1.23127	up	1.53344	up	0.0544566	-0.144249	-0.157064	-0.408144	-0.444793	-0.341651	-0.328155	-0.806878	-0.216638	-0.0197487	-0.319559	0.00964447	-0.065796	-0.0435705	0.448013	0.206948	-0.353949	0.525605	-0.0981817	0.0771352	Gspt1	Rattus norvegicus G1 to S phase transition 1 (Gspt1), mRNA [NM_001003978]
A_44_P530253	1.33552	up	1.17771	down	1.57285	down	0.025958	0.277714	0.0261344	0.356767	0.367468	0.386149	0.820237	0.782323	0.524233	0.292262	0.380652	-0.0259895	-0.028924	0.058586	-0.249007	-0.0379972	0.0598803	0.0708589	-0.0231294	-0.435042	Adam23	Rattus norvegicus ADAM metallopeptidase domain 23 (Adam23), mRNA [NM_001029899]
A_44_P530356	1.60368	down	1.04337	up	1.67324	up	-1.0554	-0.531325	-0.830225	-0.728235	-1.79297	-1.72677	-1.18904	-1.16196	-0.101542	0.0213804	-1.83553	-0.88392	-1.10655	-0.812245	-0.165542	-0.815834	-0.77353	0.0999383	-0.138502	-0.748836		AI502122 UI-R-C2p-rx-d-04-0-UI.s2 UI-R-C2p Rattus norvegicus cDNA clone UI-R-C2p-rx-d-04-0-UI 3', mRNA sequence [AI502122]
A_44_P531611	1.17132	down	1.39002	up	1.62815	up	-0.65955	0.000518778	-0.383575	-0.745621	-0.415309	-0.508864	-0.816988	-0.959587	-0.222615	-0.449162	-0.417312	-0.218285	0.360948	-0.406066	0.0332099	0.12409	-0.416973	0.227668	0.465551	0.581653	Mcf2l	Rattus norvegicus MCF.2 cell line derived transforming sequence-like (Mcf2l), mRNA [NM_053951]
A_44_P533760	1.31595	down	1.18116	up	1.55436	up	-0.479068	-0.368455	-0.165206	-0.250322	-0.275112	-0.516021	-0.580463	-1.47588	-0.590154	-0.465453	-0.617319	-0.375694	-0.372551	-0.163888	0.190826	0.043399	-0.67064	0.348896	-0.150882	0.0498075	Acbd3	Rattus norvegicus acyl-Coenzyme A binding domain containing 3 (Acbd3), mRNA [NM_182843]
A_44_P534146	1.99461	up	1.22132	up	1.63316	down	-0.301387	-0.128123	-0.431135	-0.370156	0.612475	0.574004	0.965721	0.973219	0.494686	0.310359	0.532095	-0.374213	0.218858	0.13079	-0.00316089	-0.0517244	0.708749	0.526174	-0.151497	0.115389	Pan3	PREDICTED: Rattus norvegicus PAN3 polyA specific ribonuclease subunit homolog (S. cerevisiae), transcript variant 2 (Pan3), mRNA [XM_002724789]
A_44_P534396	1.31612	up	1.21118	down	1.59406	down	0.45728	0.553231	0.300117	0.204233	0.436876	0.674733	0.877915	1.11051	0.691435	0.506835	0.584781	0.451548	0.430181	0.106071	0.0792447	-0.206281	0.275184	-0.0525254	0.330843	0.138567	Wdr37	Rattus norvegicus WD repeat domain 37 (Wdr37), mRNA [NM_001107362]
A_44_P535082	1.64865	down	1.13627	up	1.87331	up	-0.688517	0.627556	-0.489866	-0.493633	-0.729614	-1.00178	-1.3993	-0.798923	-1.15865	-0.51364	-0.556193	-0.387343	-0.46856	-0.0672082	0.293115	-0.0646009	0.674074	-1.21951	-0.0910148	-0.0645704		AI176420 EST220004 Normalized rat ovary, Bento Soares Rattus sp. cDNA clone ROVBR51 3' end, mRNA sequence [AI176420]
A_44_P536076	1.09665	up	1.39454	down	1.52932	down	1.12875	1.13221	1.34791	1.26258	1.44439	1.33645	1.30526	1.31778	0.810106	0.828192	1.17256	0.803465	0.84579	0.627597	0.520685	0.958238	0.743605	1.46851	0.868386	0.715665	Tmem132d	Rattus norvegicus transmembrane protein 132D (Tmem132d), mRNA [NM_198727]
A_44_P536365	1.35618	up	1.3019	down	1.76561	down	0.313536	0.576588	0.429647	0.378182	0.6097	0.558195	1.12378	1.16446	0.554095	0.382908	0.387447	0.0280915	0.420715	0.324392	-0.310649	-0.258996	0.570784	-0.0570096	-0.197337	-0.50674	Nbr1	Rattus norvegicus neighbor of Brca1 gene 1 (Nbr1), mRNA [NM_001024765]
A_44_P536676	1.32025	down	1.31031	up	1.72993	up	-0.17509	-0.132395	-0.29358	-0.48033	-0.57204	-0.188317	-1.08706	-0.837213	-0.205296	-0.133665	-0.369795	-0.102508	0.361326	-0.0215711	0.214998	-0.0765352	-0.422309	-0.0317164	0.129874	0.465873	B3galnt1	Rattus norvegicus beta-1,3-N-acetylgalactosaminyltransferase 1 (B3galnt1), mRNA [NM_001013158]
A_44_P538695	1.10199	up	1.71002	down	1.88443	down	0.667059	0.901376	0.810736	1.75919	1.16291	1.15276	0.682613	1.70054	0.752729	0.587642	0.779333	0.443295	0.473608	0.594858	-0.143504	0.117336	0.79101	-0.185821	0.72018	-0.163723	Ephb2	Rattus norvegicus Eph receptor B2 (Ephb2), mRNA [NM_001127319]
A_44_P538808	1.11173	up	1.43289	down	1.59299	down	0.308709	0.914821	0.830676	0.643832	1.02185	0.270989	1.01034	1.00609	0.192821	0.137903	0.178255	0.151444	0.181798	0.50074	-0.1992	0.138987	0.947313	-0.636197	0.162505	-0.440029		AF177912 connexin 44 protein {Ovis aries} (exp=-1; wgp=0; cg=0), partial (4%) [TC625538]
A_44_P540542	1.49628	up	1.2028	down	1.79972	down	0.230433	0.182049	-0.364063	-0.19105	0.250495	0.324681	0.62012	0.987581	0.135072	0.208945	0.204433	0.207883	-0.562636	-0.209684	-0.203123	-0.23278	0.527394	-0.555273	-0.181351	-0.617199	Myef2	Rattus norvegicus myelin expression factor 2 (Myef2), mRNA [NM_001013205]
A_44_P541011	1.03115	up	1.56876	down	1.61763	down	0.464752	1.73457	0.708854	0.782423	1.16265	0.727715	0.640629	1.33665	0.589508	0.464029	0.710878	0.379564	0.51834	0.43204	0.0267505	0.114974	0.930831	-0.89147	0.448043	0.48687	Nr2f1	Rattus norvegicus nuclear receptor subfamily 2, group F, member 1 (Nr2f1), mRNA [NM_031130]
A_44_P541439	1.29709	up	1.23853	down	1.60648	down	0.57728	1.12941	0.905222	0.910818	0.924356	0.923786	1.42571	1.74999	0.750429	0.633445	0.868503	0.61828	0.773537	0.810784	0.230676	0.473219	0.769097	0.416786	0.547752	0.21813	Aak1	Rattus norvegicus AP2 associated kinase 1 (Aak1), mRNA [NM_001173450]
A_44_P541587	1.30508	down	1.30964	up	1.70918	up	0.0366383	-0.121096	-0.0459776	-0.338343	-0.30334	-0.0498886	-0.91253	-0.739588	-0.0912761	-0.0751886	0.0545426	0.128939	0.471986	0.0922652	0.280951	0.242686	-0.423254	0.643528	0.420031	0.648273	Fbxo9	Rattus norvegicus f-box protein 9 (Fbxo9), mRNA [NM_001011998]
A_44_P543350	1.46988	up	1.5113	down	2.22143	down	0.305114	1.00171	0.256184	1.02826	0.866082	0.947175	1.10264	1.89816	0.486469	0.529469	0.725973	0.224959	0.300657	0.35968	-0.453447	0.00121489	0.735722	-0.7268	0.226066	-0.215542	Kpnb1	Rattus norvegicus karyopherin (importin) beta 1 (Kpnb1), mRNA [NM_017063]
A_44_P543784	1.14099	up	1.51701	down	1.73089	down	0.386976	0.952137	0.726104	0.698055	0.944165	0.68926	0.942959	0.948018	0.373667	0.245709	0.355067	0.395619	0.424346	0.209158	-0.213368	-0.0617857	0.543927	0.303681	-0.0249978	-0.139935	RGD1561758	Q4SID5_TETNG (Q4SID5) Chromosome 5 SCAF14581, whole genome shotgun sequence. (Fragment), partial (38%) [TC625876]
A_44_P544121	1.23601	down	1.22075	up	1.50886	up	-0.384003	-0.0438251	-0.06596	-0.456977	-0.336902	-0.256797	-0.826538	-0.753299	-0.374348	-0.146358	-0.398186	-0.388282	0.161198	-0.0265197	0.107484	-0.0418567	0.0315866	0.0812159	-0.101309	0.158426	Kctd6	Rattus norvegicus potassium channel tetramerisation domain containing 6 (Kctd6), mRNA [NM_001107253]
A_44_P546159	1.50935	up	1.08462	down	1.63708	down	-0.189576	0.370842	-0.0814104	-0.120991	0.235158	0.410101	0.861966	0.847356	0.315517	-0.102094	0.134337	-0.0887393	0.0202733	0.0130664	-0.345893	-0.17736	1.03475	-0.961588	-0.0633449	-0.460638		proline rich 8 Gene [Source:MGI Symbol;Acc:MGI:1919670] [ENSRNOT00000033377]
A_44_P547045	1.45282	down	1.2212	up	1.77417	up	-0.0591173	0.416617	0.439246	0.294833	0.0885534	-0.201808	-0.628312	-0.32226	0.22041	0.0996647	0.236656	0.385752	0.477944	0.415218	0.767267	0.584324	0.440284	0.800765	0.811787	0.79093	Herc3	Rattus norvegicus hect domain and RLD 3 (Herc3), mRNA [NM_001108631]
A_44_P547751	1.12619	down	2.14401	down	1.90378	down	0.476186	1.55386	1.05515	1.71657	1.31329	0.787691	0.632586	2.7813	0.50408	0.251634	0.206608	0.483157	0.29662	0.299913	-0.698719	0.0314826	1.54868	-1.12868	-0.00507734	-0.41192		R. norvegicus mRNA for Mss4 protein. [X70496]
A_44_P548327	1.35441	up	1.30281	down	1.76455	down	0.439261	0.441603	0.966773	0.416151	1.16878	0.623983	1.14162	0.700442	0.475171	0.266033	0.0646342	0.196931	0.409779	0.250149	-0.283799	-0.10698	0.126427	0.608799	0.209156	0.0240035	Slbp	Rattus norvegicus stem-loop binding protein (Slbp), mRNA [NM_001130988]
A_44_P548740	1.46517	up	1.12603	down	1.64982	down	0.500706	0.232226	-0.0210217	-0.243012	0.437009	0.591604	0.945214	0.699346	0.496077	0.151747	0.770721	0.173113	0.205157	0.105694	-0.328584	-0.198324	0.0501147	0.491835	-0.0324478	0.0676794	Frs2	Rattus norvegicus fibroblast growth factor receptor substrate 2 (Frs2), mRNA [NM_001108097]
A_44_P550337	1.24234	up	1.30815	down	1.62517	down	0.759929	0.797956	0.662402	0.278834	0.615768	1.11888	0.640018	1.37671	0.576284	0.317233	0.637157	0.492303	0.448968	0.212305	0.173012	0.11471	0.724926	0.148002	0.274305	0.467298	Shroom2	Rattus norvegicus shroom family member 2 (Shroom2), mRNA [NM_001047893]
A_44_P552706	1.38693	up	1.42031	down	1.96988	down	-0.0552225	1.03221	0.635183	0.74044	0.825151	0.571203	1.0592	1.78465	0.339416	0.345839	0.514547	0.367255	0.467827	0.337666	-0.512737	0.0350179	1.04259	-0.589787	0.114497	-0.231658	Dync1h1	Rattus norvegicus dynein cytoplasmic 1 heavy chain 1 (Dync1h1), mRNA [NM_019226]
A_44_P555498	1.17732	up	1.36174	down	1.60321	down	0.124519	0.41115	0.337348	0.745755	0.685461	0.313545	0.720235	0.841577	0.34094	0.391224	0.264376	0.0173197	0.0778895	0.316573	-0.163252	-0.394239	0.448829	-0.35297	-0.081913	-0.5964	Arhgef7	Rattus norvegicus Rho guanine nucleotide exchange factor (GEF7) (Arhgef7), transcript variant 2, mRNA [NM_001113522]
A_44_P557344	1.12737	up	1.58331	down	1.78498	down	0.550535	1.42716	0.59998	0.311406	0.170244	1.04489	0.657778	1.70802	0.554254	0.517494	0.730258	0.405391	0.248085	0.0958652	-0.1517	0.0450459	1.01695	-0.162197	0.26127	0.217038	Prkci	Rattus norvegicus protein kinase C, iota (Prkci), mRNA [NM_032059]
A_44_P559401	1.13205	down	1.41925	up	1.60667	up	0.377946	0.151444	-0.340705	-0.429275	-0.350016	0.201714	-0.409418	-0.398644	0.486839	0.383216	0.262489	0.250326	0.394625	0.268698	0.660013	0.45658	0.716155	0.880976	0.316896	-0.337986	Scg3	Rattus norvegicus secretogranin III (Scg3), mRNA [NM_053856]
A_44_P560036	1.03526	down	1.69409	down	1.63639	down	0.25921	0.470843	0.911993	0.858092	1.10924	0.112447	0.735893	0.342584	-0.0393247	0.112629	-0.104531	0.142866	0.11335	-0.101049	-0.474777	-0.079422	0.216833	0.613117	-0.0969829	-0.718266
A_44_P560100	1.27716	down	1.38763	up	1.77223	up	-0.192688	-0.396023	-0.300607	-0.270175	-0.86681	-0.0912542	-0.893678	-0.719529	-0.242613	-0.0404634	-0.243683	-0.305621	0.24184	-0.0528679	0.384236	0.157797	-0.538199	0.423617	0.190253	0.485105
A_44_P562106	1.27792	up	1.37458	down	1.75661	down	0.710175	1.14838	0.703818	0.753878	0.864717	1.0873	1.28118	1.49826	0.55109	0.637027	1.01529	0.482876	0.761107	0.351414	0.223108	0.14465	0.429341	0.42548	0.577469	0.285064		VKORL_MOUSE (Q6TEK5) Vitamin K epoxide reductase complex subunit 1-like protein 1 (VKORC1-like protein 1), complete [TC579907]
A_44_P563128	1.53073	up	1.352	down	2.06956	down	0.584762	1.32617	0.736232	0.117736	1.02914	0.98814	1.4418	1.76272	0.858916	0.839315	1.024	0.612141	0.732644	0.382	0.0731944	-0.163324	0.648203	0.0274734	0.0374737	-0.00650311		PREDICTED: Rattus norvegicus similar to BC040823 protein (predicted) (RGD1563798_predicted), mRNA [XR_007778]
A_44_P576209	1.11584	down	1.42618	up	1.59139	up	-0.401975	-0.514676	-0.713356	-1.02633	-1.01948	-0.229611	-0.909123	-1.13063	-0.620057	-0.218329	-0.438667	-0.168701	-0.294732	-0.192759	-0.143186	0.0229759	-0.578034	0.115562	-0.0105086	0.222498
A_44_P576764	1.30922	down	1.16366	up	1.52348	up	-0.0693112	-0.235915	0.30056	-0.090107	-0.0311546	-0.513811	-0.23397	-0.870669	0.0294724	-0.045931	-0.277882	0.0832472	0.437614	-0.0300226	0.0656853	0.306614	-0.21357	0.722234	0.246601	0.34108	RGD1564719	Rattus norvegicus similar to RIKEN cDNA C230052I12 (RGD1564719), mRNA [NM_001109335]
A_44_P579385	1.43152	up	1.29104	down	1.84814	down	-0.0168114	0.28686	0.267771	0.799145	0.288251	0.691993	0.818359	1.60855	0.517916	0.494798	0.444726	0.360769	0.0749339	0.235143	-0.730651	0.28342	0.827901	-0.790789	0.194251	-0.390748	Ahnak	PREDICTED: Rattus norvegicus AHNAK nucleoprotein (desmoyokin) (Ahnak), mRNA [XM_574618]
A_44_P579630	1.26433	up	1.49213	down	1.88655	down	0.623086	1.04874	0.883844	0.304995	0.799337	0.803381	1.32367	1.28779	0.545639	0.489121	0.891212	0.258613	0.607074	0.0680351	-0.0745516	-0.0493841	0.658264	0.850136	0.279693	-0.191649		BC085705 Stau2 protein {Rattus norvegicus} (exp=-1; wgp=0; cg=0), partial (18%) [TC606400]
A_44_P593898	1.00611	down	1.61178	down	1.60199	down	0.476833	1.14771	0.440226	0.989045	0.788806	0.202271	0.88887	1.13869	0.16692	0.391729	-0.137977	-0.14538	0.314844	-0.0444422	0.0400315	-0.0112506	1.309	-0.676991	-0.0298109	-0.954126
A_44_P604749	1.14018	up	2.68559	up	2.35541	up	-1.18387	-0.98233	-1.50565	-2.64618	-1.58162	-1.27603	-1.64149	-2.00082	-0.453462	-0.765325	-1.14022	-0.62247	-0.537135	-0.839364	0.0485343	-0.228093	-1.09865	-0.0724439	0.0070247	0.27146		AW142821 EST293075 Normalized rat brain, Bento Soares Rattus sp. cDNA clone RGIAW36 5' end, mRNA sequence [AW142821]
A_44_P606193	1.06318	down	1.50696	down	1.41741	down	0.26585	0.570168	0.840923	1.01046	0.789386	0.533403	0.226385	0.7847	0.837289	0.217509	0.879275	0.294218	0.114957	-0.108522	0.00361587	0.310784	0.0069915	0.400815	0.210722	-0.00440888		PREDICTED: Rattus norvegicus similar to hypothetical protein MGC2817 (predicted) (RGD1562449_predicted), mRNA [XM_575784]
A_44_P606742	1.49455	down	1.30229	up	1.94633	up	-0.307047	-0.370892	0.147883	-0.0595207	-0.0988836	-0.572579	-0.648619	-1.58834	-0.132555	-0.28076	-0.640718	-0.145463	0.234179	-0.214661	0.775879	0.139218	-0.581642	1.19796	0.302005	0.208148	Osbp	Rattus norvegicus oxysterol binding protein (Osbp), mRNA [NM_001108927]
A_44_P610320	1.24252	down	1.36502	up	1.69606	up	-0.760637	0.0279647	-0.594187	-0.764814	-1.09033	-0.337776	-1.15586	-0.760771	-0.214925	-0.231866	-0.279533	-0.161391	-0.171339	-0.195968	0.165427	-0.0940992	-0.223456	-0.302598	-0.159618	0.214383	Rab2b	Rattus norvegicus RAB2B, member RAS oncogene family, mRNA (cDNA clone IMAGE:7316063), partial cds. [BC092636]
A_44_P615549	1.60537	up	1.00373	down	1.61135	down	-0.391065	-0.0639411	-0.0894327	-0.210653	0.448169	0.300407	0.828782	0.399171	0.248558	0.0677194	0.332437	0.0557365	0.190792	-0.200389	-0.139647	-0.627308	-0.0714817	0.288366	-0.0747356	-0.24125	Nfatc3	Rattus norvegicus nuclear factor of activated T-cells, cytoplasmic, calcineurin-dependent 3 (Nfatc3), mRNA [NM_001108447]
A_44_P618027	1.32151	down	1.4133	up	1.86769	up	-1.3669	-0.517122	-0.420112	-0.883173	-0.542577	-0.803453	-1.17841	-1.68094	-0.672824	-0.894528	-0.678173	-0.536437	-0.0414676	-0.381969	0.172572	-0.180076	-0.667434	0.695668	-0.0286389	0.00719738		AW917511 EST348815 Rat gene index, normalized rat, norvegicus, Bento Soares Rattus norvegicus cDNA clone RGIEE73 5' end, mRNA sequence [AW917511]
A_44_P620454	1.56737	up	1.19063	up	1.31642	down	-0.486514	-0.16251	-0.538001	-0.407231	-1.07668	0.0692444	0.368239	0.311849	0.304813	-0.0488843	0.286238	0.023014	-0.370461	-0.0359937	-0.0405903	-0.140324	-0.1776	0.219726	0.0309382	-0.0232315		Shultzomica00706 Rat lung airway and parenchyma cDNA libraries Rattus norvegicus cDNA clone CP5147 5', mRNA sequence [CF107455]
A_44_P620480	1.41657	down	1.13226	up	1.60392	up	-0.174831	0.352632	-0.0113554	0.446053	0.0139503	-0.215843	-0.901255	-0.293958	-0.346577	-0.275853	-0.428031	-0.12948	0.0394315	0.482752	0.573124	0.233986	0.240969	-0.230027	0.197988	0.303207		AW142507 EST292759 Normalized rat embryo, Bento Soares Rattus sp. cDNA clone RGIAO08 5' end, mRNA sequence [AW142507]
A_44_P620941	1.16054	down	1.37505	up	1.5958	up	0.223203	-0.0631675	0.21828	-0.333289	-0.338553	0.193975	-0.191238	-0.478341	0.226332	0.42164	0.0065966	0.0546798	0.453976	0.463133	0.573044	0.392807	-0.361683	1.12562	0.643236	0.207048	Tmem200a	Rattus norvegicus transmembrane protein 200A (Tmem200a), mRNA [NM_001109135]
A_44_P623236	1.27069	down	1.26802	up	1.61127	up	-0.335506	-0.561668	-0.390743	-0.370335	-0.458659	-0.887509	-0.522714	-1.17184	-0.332016	-0.214755	-0.48443	0.141252	-0.175009	-0.326435	0.204329	0.00917442	-0.792752	0.906683	-0.089468	-0.118232	Rbak	PREDICTED: Rattus norvegicus similar to RB-associated KRAB repressor (predicted) (RGD1562875_predicted), mRNA [XM_221920]
A_44_P623844	1.11018	up	1.51026	down	1.67666	down	0.332671	0.718116	0.28837	0.876018	0.753709	0.286183	0.700634	1.07782	0.31927	0.245842	0.238367	0.0579539	-0.227426	0.208213	-0.301561	0.156758	0.80806	-0.0202027	0.0502368	-0.955143		MUSCDPK cyclin-dependent protein kinase {Mus musculus} (exp=-1; wgp=0; cg=0), partial (16%) [TC604817]
A_44_P625272	1.25784	down	1.66825	up	2.09838	up	-0.20698	-0.568155	-0.881477	-1.61547	-1.40107	-0.608166	-0.930532	-1.6561	-0.0120354	-0.210307	-0.415631	-0.100887	-0.339195	-0.52345	0.655257	-0.111368	-1.01404	0.748915	-0.128501	0.287554		DRNBPB09 Rat DRG Library Rattus norvegicus cDNA clone DRNBPB09 5', mRNA sequence [BG671334]
A_44_P635239	1.42949	up	1.38492	down	1.97972	down	0.417499	0.556021	0.525158	0.820411	1.11406	0.661164	1.03053	1.57532	0.527319	0.135024	0.90081	0.484958	0.155279	0.449301	-0.389938	0.225244	0.383371	0.395541	0.313256	-0.125924	Nrep	Rattus norvegicus clone UI-R-FJ0-cpu-e-04-0-UI unknown mRNA. [AY724475]
A_44_P639034	1.6584	up	1.27962	up	1.29601	down	-0.296447	0.16747	0.13924	-0.418275	0.147613	0.490528	1.18508	0.687935	0.649028	0.341837	0.824681	0.376746	0.343732	0.391307	0.246343	0.0334578	0.0790674	1.16972	0.650004	0.155629		Q47S53_THEFY (Q47S53) Ribosomal protein S2, bacterial and organelle form, partial (5%) [TC591957]
A_44_P639852	1.05695	up	1.55961	up	1.47559	up	-0.654428	-0.783621	-0.687279	-1.14555	-0.925122	-0.55213	-0.234298	-1.23971	-0.23169	-0.175078	-0.504405	-0.342904	-0.502861	-0.171185	0.0859099	-0.117977	-1.0414	0.640715	-0.257553	-0.239179
A_44_P651694	1.35311	up	1.35638	down	1.83534	down	0.27367	0.441122	0.477977	0.526991	0.64496	0.507672	1.15717	1.15509	0.406975	0.273557	0.365092	0.195666	0.403976	0.0765762	-0.254366	-0.265491	0.0148621	0.310495	-0.0158844	-0.136613
A_44_P653596	1.27053	down	1.60322	up	2.03694	up	-0.277965	-0.452028	-0.723284	-1.29203	-1.27942	-0.509101	-0.778136	-1.56038	-0.139886	-0.268982	-0.591276	-0.190939	-0.476556	-0.176208	0.563083	0.0682469	-0.556469	0.502426	-0.0696478	0.314187		Q4NLG7_9MICC (Q4NLG7) Binding-protein-dependent transport systems inner membrane component, partial (5%) [TC582364]
A_44_P653693	1.43432	down	1.88624	up	2.70548	up	-0.644354	-0.342578	-0.583804	-1.12763	-0.853564	-0.745384	-1.64908	-2.07673	0.00598152	-0.512327	-0.456655	-0.356744	0.0200177	-0.00542938	1.08826	-0.260208	-0.507526	0.831481	0.213089	0.907667	Rcor1	Rattus norvegicus REST corepressor 1 (Rcor1), mRNA [NM_001108060]
A_44_P654290	1.93372	up	1.60736	up	1.20304	down	-1.24961	-1.12859	-0.815865	-0.948521	-1.24843	0.00842007	-0.0501237	-2.04068	-0.668381	-0.17208	-0.557779	-0.645131	-0.796524	-0.132689	-0.13935	-0.0815735	-0.912715	0.334513	-0.0958628	-0.163184		Q81E61_BACCR (Q81E61) Transporter, partial (6%) [TC615860]
A_44_P654956	1.02222	down	1.47451	up	1.50728	up	-0.313728	-0.36116	-0.55922	-0.370144	-0.238006	0.102069	-0.957987	-0.637165	-0.406771	-0.411356	-0.134713	-0.0277815	0.0919065	0.102328	0.183383	0.259083	-0.602969	1.09614	0.489285	0.301172	Zmat4	Rattus norvegicus zinc finger, matrin type 4 (Zmat4), mRNA [NM_001134747]
A_44_P667940	1.36055	up	1.32385	down	1.80116	down	-0.138176	0.488202	0.249477	0.423204	0.514036	0.347288	0.825334	1.11281	0.513543	0.491387	0.275561	0.00567337	0.34568	-0.246923	-0.358557	-0.33644	0.478894	-0.232853	-0.150384	-0.486803	Agap1	Rattus norvegicus ArfGAP with GTPase domain, ankyrin repeat and PH domain 1 (Agap1), mRNA [NM_001108230]
A_44_P668249	1.56024	down	1.21101	up	1.88946	up	-0.165107	0.610804	-0.148832	-0.663129	-0.534362	-0.878403	-0.866405	-0.654173	-0.860126	-0.398448	-0.826855	-0.322845	-0.0966815	0.00782681	0.6798	0.147619	0.549193	-0.848413	-0.0149918	0.591822		Q8YTL1_ANASP (Q8YTL1) All2706 protein, partial (5%) [TC588898]
A_44_P669519	1.41096	up	1.09868	down	1.55019	down	-0.240155	-0.715225	-0.424147	-0.327522	0.074336	-0.0350295	0.0585385	0.181794	-0.30576	-0.174082	-0.283337	-0.416699	-0.572408	-0.668119	-0.655267	-0.35434	-0.0171718	-0.503965	-0.330564	-0.476835		PREDICTED: Rattus norvegicus rCG34863-like (LOC100364364), mRNA [XM_002724532]
A_44_P669819	1.42158	up	1.31634	down	1.87128	down	0.787457	1.21213	1.09416	1.03262	1.23237	1.31851	1.50084	2.10465	1.01322	0.756837	1.13886	0.965383	0.74156	0.790414	0.364288	0.643992	1.14718	0.485598	0.549171	0.470174
A_44_P671320	1.42898	up	1.07215	down	1.53208	down	0.230029	0.0422163	-0.497726	-0.153961	0.00549606	0.529323	0.59218	0.553515	0.393231	0.221389	0.211834	0.088523	-0.182968	-0.213385	-0.231649	-0.153444	0.109782	0.366847	0.00634663	-0.255455	Tmem170b	Rattus norvegicus transmembrane protein 170B (Tmem170b), mRNA [NM_001008774]
A_44_P684732	1.36414	down	1.52371	up	2.07855	up	-0.358632	-0.644733	-0.707372	-1.02555	-1.42027	-0.493238	-1.08084	-1.53389	-0.517571	-0.386045	-0.458285	-0.221201	-0.636212	-0.108776	0.255602	0.183469	-0.839295	0.673117	0.183626	0.366624
A_44_P686854	1.20771	up	1.35558	down	1.63715	down	0.635893	0.934569	0.546075	0.709216	0.927168	0.63104	0.86952	1.48711	0.556785	0.223355	0.557833	0.615934	0.298694	0.534804	0.0818289	0.154777	0.818201	-0.0544844	0.438124	0.0638846	RGD1563224	Rattus norvegicus similar to 4930438D12Rik protein (RGD1563224), mRNA [NM_001100995]
A_44_P687400	1.20002	down	1.61289	up	1.9355	up	-1.00575	-1.08229	-1.90161	-1.24697	-1.53007	-1.49899	-1.0102	-2.24961	-0.858499	-0.426804	-0.832729	-0.23504	-0.976704	-0.552305	-0.208238	-0.740781	-1.3971	-0.41035	-0.983231	-0.604185
A_44_P692795	1.03599	up	2.14813	down	2.22543	down	0.863086	2.03037	1.20338	1.63849	1.72302	0.657918	1.34307	2.21534	0.701063	0.36855	0.160647	0.272668	0.847872	0.627852	-0.186232	0.0335188	1.79858	-0.893214	0.103359	-0.712105
A_44_P693682	1.20664	down	1.38054	up	1.66582	up	0.0527964	0.0502482	0.14549	-0.539709	-0.245065	-0.157393	-0.0245647	-0.948154	0.211796	0.0425738	-0.264074	-0.142079	0.320649	0.0600415	0.780462	0.408611	-0.476184	0.931845	0.284026	0.646739		ACATN_RAT (Q6AYY8) Acetyl-coenzyme A transporter 1 (AT-1) (Acetyl-CoA transporter) (Solute carrier family 33 member 1), partial (23%) [TC587853]
A_44_P694733	1.15736	up	1.68822	up	1.45868	up	-0.439472	-0.679253	-0.343123	-0.584429	-0.177156	-0.318499	0.0974903	-0.804747	-0.0482081	-0.0247165	-0.0125369	0.0487461	-0.174971	0.21645	0.610167	0.324088	-0.193278	0.751877	-0.375962	-0.0364446		O28396_ARCFU (O28396) Daunorubicin resistance membrane protein (DrrB), partial (6%) [TC609703]
A_44_P696462	1.15371	down	1.38864	up	1.60209	up	0.28735	0.0303516	0.047925	-0.170932	0.0373812	0.198578	-0.370357	-0.496034	0.394582	0.305312	0.237365	0.333519	0.114784	0.399777	0.918039	0.656801	-0.209931	1.44329	0.714928	1.01462		UI-R-E1-gc-f-08-0-UI.s1 UI-R-E1 Rattus norvegicus cDNA clone UI-R-E1-gc-f-08-0-UI 3', mRNA sequence [AA957996]
A_44_P698373	1.16936	up	1.37847	down	1.61193	down	0.196593	0.504444	0.302186	0.767519	0.662455	0.387499	0.598977	0.743793	0.249519	0.0303812	0.332081	0.0991582	0.10249	0.21801	-0.348222	-0.0537928	0.600214	-0.330208	0.159503	-0.155723
A_44_P698747	1.51051	up	1.16746	down	1.76345	down	0.361801	0.35279	-0.244224	-0.212951	0.452407	0.613147	1.15554	0.41645	0.206711	0.157011	0.32311	-0.12558	-0.187621	-0.283205	-0.0629954	-0.102244	-0.0557427	0.744842	-0.0372972	-0.113915		PREDICTED: Rattus norvegicus ankyrin repeat domain 13C (Ankrd13c), mRNA [XM_002726058]
A_44_P701794	1.14188	up	1.90687	up	1.66994	up	-0.245839	0.181012	-0.125409	-0.0643044	0.324522	-0.301104	0.198649	0.289026	0.618544	1.04858	0.023777	-0.0113554	0.610128	0.925627	0.956534	0.978004	0.524205	1.21181	-0.164699	-0.936287
A_44_P703479	1.40054	up	1.50883	down	2.11317	down	-0.0266305	0.676795	-0.396347	0.0297541	0.0173331	0.483299	0.553882	1.17299	0.319157	-0.0669669	-0.0616207	-0.410617	-0.430775	-0.847337	-0.230949	-0.581081	0.689648	-1.00633	-0.710585	-0.511072	Tgfbr1	Rattus norvegicus transforming growth factor, beta receptor 1 (Tgfbr1), mRNA [NM_012775]
A_44_P707055	1.2999	down	1.43543	up	1.86592	up	-0.182248	-0.445147	-0.433366	-0.737568	-0.758957	-0.461659	-0.547684	-1.54365	-0.465692	-0.430146	-0.489647	-0.176418	-0.176318	-0.23379	0.620023	0.0777034	-0.50306	0.719532	0.125657	0.32849		Q6IMN3_MOUSE (Q6IMN3) Cytoplasmic activation/proliferation-associated protein 1, complete [TC601619]
A_44_P711487	1.27821	down	1.4736	up	1.88357	up	0.354259	0.0754328	-0.424855	-0.75832	-0.657946	-0.00390818	-0.596541	-0.911569	0.20058	0.0692788	0.0635318	-0.076418	0.310032	0.0322637	0.569034	0.572571	-0.225467	0.840812	0.482793	0.967009		ARGI2_RAT (O08701) Arginase-2, mitochondrial precursor (Arginase II) (Non-hepatic arginase) (Kidney-type arginase) , partial (13%) [TC594550]
A_44_P712627	1.19351	up	1.68378	down	2.00961	down	0.601752	0.721837	1.18221	2.16077	1.45273	0.974166	1.03535	2.22517	0.477279	0.317464	0.452208	0.520886	0.528136	0.74383	-0.155076	0.542852	0.991423	-0.32012	0.363197	0.237892		AI105305 EST214594 Normalized rat kidney, Bento Soares Rattus sp. cDNA clone RKIBI59 3' end, mRNA sequence [AI105305]
A_44_P713084	1.39135	up	2.02874	down	2.82269	down	0.785523	0.53556	1.5215	2.63645	1.99117	1.43173	1.58659	2.37547	0.277349	1.09792	1.2831	0.319806	0.381705	0.941854	-0.282145	0.355282	1.06733	-0.0298324	0.693458	0.0452352		UI-R-DR1-cky-k-17-0-UI.s1 UI-R-DR1 Rattus norvegicus cDNA clone UI-R-DR1-cky-k-17-0-UI 3', mRNA sequence [BQ193562]
A_44_P716112	1.26107	up	1.37338	down	1.73192	down	0.680801	1.16721	0.577168	1.1545	1.25339	0.619963	1.17709	1.86783	0.645435	0.422382	0.625458	0.662879	0.463221	0.88468	0.0438719	0.357003	1.12954	-0.225336	0.23558	-0.135984
A_44_P716491	1.37393	up	1.17185	down	1.61004	down	0.0103427	0.272783	0.225103	0.387568	0.383158	0.61709	0.710047	1.01875	0.0798988	0.160779	0.356551	0.0822468	-0.329097	0.608444	-0.270103	-0.0285988	0.275799	0.89098	0.0365964	-0.631865		BSCSGAORF {Bacillus subtilis} (exp=-1; wgp=0; cg=0), partial (10%) [TC602952]
A_44_P720341	1.20947	up	1.24625	down	1.50729	down	-0.0480585	-0.435386	0.219697	1.73549	0.380899	0.221352	0.478326	0.0248919	0.0233902	0.0786663	0.290707	0.381466	-0.259942	-0.191454	-0.650211	0.174533	-0.391552	0.359684	-0.243057	-0.395084		UI-R-CN1-clz-b-07-0-UI.s1 UI-R-CN1 Rattus norvegicus cDNA clone UI-R-CN1-clz-b-07-0-UI 3', mRNA sequence [BQ193961]
A_44_P720473	1.34982	down	1.32994	up	1.79518	up	-0.115896	0.201634	0.00403937	-0.0443297	-0.234377	-0.207512	-0.555057	-0.688667	0.332021	0.0676308	-0.0121069	0.0587176	0.78782	0.0468541	0.640121	0.216095	0.0714836	0.495029	0.395854	0.511722	Ppp2r5e	Rattus norvegicus protein phosphatase 2, regulatory subunit B', epsilon isoform (Ppp2r5e), mRNA [NM_001106740]
A_44_P724632	1.32683	up	1.55899	up	1.17497	up	-0.875566	-0.527984	-0.473679	-0.621661	-0.490756	-0.366989	0.179703	-0.188921	0.0858392	-0.205986	-0.0793866	-0.128036	-0.189152	-0.0933963	0.108067	0.238034	-0.241745	-0.370455	-0.0304078	-0.0859194		AI176008 EST219584 Normalized rat ovary, Bento Soares Rattus sp. cDNA clone ROVBJ38 3' end, mRNA sequence [AI176008]
A_44_P728469	1.58518	down	1.13968	up	1.8066	up	0.337516	-0.0409812	-0.0202709	-0.10517	-0.392415	-0.684958	-0.105375	-1.30474	-0.215439	0.263063	0.0553064	0.0103999	0.229071	0.172742	0.583728	-0.0599375	-0.0118818	1.20367	-0.0355583	0.376767	Pter	Rattus norvegicus phosphotriesterase related (Pter), mRNA [NM_022224]
A_44_P728719	1.12363	up	1.38226	down	1.55314	down	0.535142	0.870918	0.923081	1.08604	1.48623	0.577633	0.984837	1.03913	0.727923	0.51318	0.486677	0.335763	0.667206	0.452831	0.0944719	0.332573	0.703341	0.203907	0.472896	-0.136185	Bri3bp	Rattus norvegicus Bri3 binding protein (Bri3bp), mRNA [NM_001017487]
A_44_P729193	1.22572	up	1.29305	down	1.58491	down	0.221745	0.340745	0.133031	0.451792	0.406196	0.409703	0.560973	0.944954	0.273244	0.223145	0.0704995	0.416862	0.332032	0.0928455	-0.223567	-0.537096	0.795093	-0.229758	0.0428266	0.00595566	LOC500700	PREDICTED: Rattus norvegicus similar to chromosome 14 open reading frame 145 (LOC500700), mRNA [XR_006574]
A_44_P729420	1.30597	down	1.32414	up	1.72927	up	-0.175849	-0.283229	-0.030633	-0.453463	-0.382322	-0.0529891	-0.652945	-1.39538	-0.302262	-0.473209	-0.295573	0.0257519	0.0235882	-0.069168	0.395852	0.326757	0.202786	0.0178967	0.51144	0.35361
A_44_P729926	1.74117	up	1.22141	down	2.12668	down	1.11083	0.714052	0.318544	0.438123	0.97438	1.56366	1.62789	1.61584	1.22026	1.07682	1.39048	0.977063	-0.0131645	0.454516	0.509295	0.476709	0.503314	0.918444	0.760131	0.667605		UI-R-E1-gf-e-03-0-UI.s1 UI-R-E1 Rattus norvegicus cDNA clone UI-R-E1-gf-e-03-0-UI 3', mRNA sequence [AA957540]
A_44_P730958	1.3713	down	1.49963	up	2.05645	up	0.575045	0.106995	0.237026	-0.411365	-0.488872	0.0730028	0.343353	-1.24198	0.246386	0.910833	-0.193282	0.410293	0.383317	0.565886	0.940186	0.956746	0.333875	1.44896	0.939061	1.04507		RVL17830 Wackym-Soares normalized rat vestibular cDNA library Rattus norvegicus cDNA 5', mRNA sequence [DV725622]
A_44_P731778	1.3144	down	1.66762	up	2.19192	up	-0.509335	-0.0049781	-1.54515	-0.980549	-1.47275	-0.845849	-1.13698	-1.16206	-1.02252	-0.318283	-0.472858	-0.470256	-0.813802	0.107353	0.572468	0.0451222	0.313584	-0.206883	-0.542245	0.0205688		AMGNNUC:SRCS1-00121-H4-A srcs1 (10883) Rattus norvegicus cDNA clone srcs1-00121-h4 5', mRNA sequence [CB608141]
A_44_P746080	1.35146	up	1.26179	down	1.70527	down	-0.319577	0.00362668	0.335298	0.292687	0.251423	0.336204	0.65857	0.803925	0.71972	0.223005	0.0910502	-0.25294	0.242536	-0.689055	-0.1576	-0.425745	-0.452139	-0.197285	-0.566343	-0.479691		predicted gene 6484 Gene [Source:MGI Symbol;Acc:MGI:3643534] [ENSRNOT00000015381]
A_44_P746410	1.38078	up	1.26862	down	1.75168	down	-0.136919	0.441183	0.226421	0.33846	0.126945	0.446516	0.872777	1.28484	0.0489694	0.125294	0.614225	0.0952169	0.0728779	0.149939	-0.39648	-0.330232	0.653109	-0.249195	-0.188452	-0.319794		E3 ubiquitin-protein ligase HUWE1 Fragment (EC 6.3.2.-)(HECT, UBA and WWE domain-containing protein 1)(Upstream regulatory element-binding protein 1)(URE-binding protein 1)(URE-B1) [Source:UniProtKB/Swiss-Prot;Acc:P51593] [ENSRNOT00000003882]
A_44_P746870	1.59645	up	2.03917	up	1.27732	up	-1.97258	-1.62983	-1.11658	-2.03031	-1.33045	-1.23014	-0.189481	-1.29977	-0.124335	-0.681828	-0.340277	-0.680135	-0.810162	-0.768778	-0.318221	-0.740199	-0.594907	0.024023	-1.16041	-1.89532
A_44_P752074	1.28704	up	1.382	down	1.77869	down	0.0825033	0.669481	0.0651799	0.374075	0.442518	0.267547	0.92816	1.00922	0.31461	0.11637	0.276148	0.0468656	-0.159107	0.0592203	-0.33946	-0.236465	0.491063	-0.161525	-0.064291	-0.631899	Mef2a	Rattus norvegicus myocyte enhancer factor 2a (Mef2a), mRNA [NM_001014035]
A_44_P762420	1.2414	up	1.34083	down	1.6645	down	-0.0297956	0.349435	0.359973	0.509395	0.658029	0.0392112	0.970081	0.769539	0.0671195	-0.386616	-0.117534	-0.0858344	0.0699805	-0.00339601	-0.320407	-0.249657	0.478921	-0.0614576	-0.0276899	-0.240027		AMGNNUC:NRHY7-00046-H9-A nrhy7 (10850) Rattus norvegicus cDNA clone nrhy7-00046-h9 5', mRNA sequence [CB580358]
A_44_P769703	1.21493	up	1.47911	down	1.79702	down	0.47395	0.622838	0.372757	0.437095	0.864485	0.715105	0.614349	0.836206	0.557312	0.0606232	0.614068	0.274081	0.163381	0.0628834	-0.38321	-0.195342	-0.499522	0.807034	-0.0619364	-0.211372	Nrep	Rattus norvegicus neuronal regeneration related protein (Nrep), mRNA [NM_178096]
A_44_P772793	1.08239	down	1.52494	down	1.40887	down	1.35885	1.4194	1.39568	1.79182	1.8437	1.193	1.13531	1.33685	1.25517	1.05984	1.55157	0.770163	1.15174	1.14923	0.80678	0.422979	1.46068	1.26308	0.808085	-0.0280041		HSRDC1MR RDC-1 {Homo sapiens} (exp=-1; wgp=0; cg=0), partial (9%) [TC629151]
A_44_P774038	1.36935	down	1.16171	up	1.59078	up	0.214423	0.39363	0.887357	0.323864	0.380713	-0.007906	0.0574476	-0.424926	0.396297	0.369777	-0.0451661	0.166583	0.745848	0.56904	0.955032	0.414346	-0.111887	1.38979	0.411781	0.359997		AW143275 EST293571 Normalized rat brain, Bento Soares Rattus sp. cDNA clone RGIBJ21 5' end, mRNA sequence [AW143275]
A_44_P778740	1.17362	up	1.90166	up	1.62034	up	-0.133362	0.0267424	0.059647	-0.446183	0.136958	0.246598	1.05622	-0.319819	0.429041	-0.272043	0.350698	0.263674	0.778401	0.452748	0.518318	1.1207	-0.457969	2.22618	0.0793023	0.0823432
A_44_P781948	1.01403	up	1.68972	up	1.66634	up	-1.21043	-2.64276	-1.06931	-1.86656	-1.62115	-1.27726	-2.02325	-1.787	-1.78619	-1.08773	-0.972483	-0.638614	-0.967437	-0.970456	-1.01183	-0.812202	-1.2215	-0.0501433	-1.67216	-0.953028	Coch	cochlin [Source:RefSeq peptide;Acc:NP_001102180] [ENSRNOT00000007365]
A_44_P785080	1.05001	up	1.76581	down	1.85412	down	0.525552	0.887893	0.664706	1.86969	1.30546	0.746423	0.654631	1.65502	0.586793	0.261112	0.430995	0.456701	0.124635	0.428325	-0.202209	0.447845	0.948715	-0.227985	0.138199	-0.484513		EST223569 Normalized rat spleen, Bento Soares Rattus sp. cDNA clone RSPCM61 3' end, mRNA sequence [AI179839]
A_44_P785786	1.758	up	1.26325	up	1.39164	down	-0.267894	-0.637872	-0.860851	-1.57685	-1.12767	0.144759	-0.080708	-0.104875	0.0185698	-0.0553207	-0.298405	-0.0656872	-0.957304	-0.542826	-0.207055	-0.254407	0.0528101	-0.312326	-0.467047	-0.485299	Iqub	Rattus norvegicus IQ motif and ubiquitin domain containing (Iqub), mRNA [NM_001034130]
A_44_P791165	1.10569	down	1.49533	up	1.65337	up	0.185363	0.0914706	0.0436963	-0.347322	-0.348948	0.367383	-0.193137	-0.431889	0.147722	0.339681	0.447583	0.160054	0.736696	0.320658	0.571904	0.665802	-0.198696	0.732526	0.512446	0.675751		PREDICTED: Rattus norvegicus similar to Est1p-like protein B (predicted) (RGD1309489_predicted), mRNA [XR_008138]
A_44_P792784	1.4971	down	1.2255	up	1.8347	up	-1.89305	-2.11845	-2.42975	-2.77048	-3.09001	-2.63228	-2.44755	-3.37056	-2.31078	-1.39152	-2.53285	-1.77673	-2.17253	-2.04921	-1.48909	-2.32741	-2.74503	-1.63447	-3.07848	-1.81134	Htr2c	Rattus norvegicus 5-hydroxytryptamine (serotonin) receptor 2C (Htr2c), mRNA [NM_012765]
A_44_P813903	1.16828	up	1.49213	down	1.74323	down	-0.178614	-0.11438	0.462764	0.292449	0.434752	0.0605126	0.839067	0.0254556	0.284239	-0.404533	-0.900429	0.15652	0.0130176	-0.617606	-0.690763	-0.551921	-1.12559	0.810984	0.303607	-1.16732		Q5XIQ2_RAT (Q5XIQ2) Potassium channel modulatory factor 1 (Predicted), partial (8%) [TC610158]
A_44_P814740	1.003	down	1.76816	down	1.76287	down	0.207275	0.468373	0.410008	0.961287	0.917357	-0.122867	0.805404	0.565403	-0.176231	-0.298288	0.344224	0.264974	-0.315897	-0.128292	-0.694425	0.0321989	-0.127873	-0.0697103	-0.275109	-0.698483	LOC687399	Rattus norvegicus hypothetical protein LOC687399 (LOC687399), mRNA [NM_001101015]
A_44_P822414	1.35182	down	1.2766	up	1.72574	up	-0.253719	-0.117755	-0.0999584	-0.535012	-0.367122	-0.466383	-0.85043	-1.06213	-0.414889	-0.104061	-0.372461	-0.21646	0.357441	-0.244711	0.368635	-0.0785675	0.0793429	0.0604314	0.0623683	0.551855	Sike	Rattus norvegicus suppressor of IKK epsilon (Sike), mRNA [NM_001012182]
A_44_P824847	1.10658	down	1.4084	up	1.55851	up	0.318307	-0.30735	-0.327435	-0.419441	-0.655328	0.232272	-0.574319	-0.322961	0.0326737	0.277426	0.143476	0.2007	-0.30272	0.338361	0.776277	0.428407	-0.137712	0.877492	0.366688	0.787577		Q9APX8_PSEAE (Q9APX8) Propionate catabolism operon regulator prpR, partial (3%) [TC603828]
A_44_P828123	1.22811	up	1.7036	down	2.09221	down	0.778173	1.79546	0.575563	1.28022	0.940001	1.03675	1.21054	2.42789	0.86396	0.491505	1.10911	0.921307	0.309342	0.918799	-0.230605	0.35753	1.84316	-1.19601	0.497398	-0.09978		AGENCOURT_26756198 NIH_MGC_255 Rattus norvegicus cDNA clone IMAGE:7319527 5', mRNA sequence [CO393245]
A_44_P840399	1.52306	down	2.23097	down	1.4648	down	-0.435734	-1.22055	0.284179	0.740894	-0.333867	-0.0681315	-0.0842752	-0.120736	-0.457619	-0.299138	-0.237766	-0.45497	-0.542724	-0.439949	-0.930923	-0.666956	-0.500275	-0.123809	-1.11909	-1.23679		Q96C34_HUMAN (Q96C34) RUNDC1 protein (Fragment), partial (3%) [TC621563]
A_44_P840798	1.39843	up	1.09687	down	1.53389	down	0.305107	0.428278	0.640729	0.568801	0.993647	0.805972	1.05497	1.02354	0.234009	0.330813	0.664718	0.376599	0.834207	0.556782	-0.0856715	0.104016	-0.0699715	0.195257	0.261243	0.299297	Eya3	Rattus norvegicus eyes absent homolog 3 (Drosophila) (Eya3), mRNA [NM_001107910]
A_44_P855435	1.37019	up	1.25147	down	1.71475	down	0.449113	0.39636	0.261874	0.101002	0.766775	0.393098	0.87625	0.989717	0.440663	0.407871	0.15589	0.1704	0.194797	0.202562	-0.437577	-0.0459471	0.0548221	0.386507	-0.144163	-0.427187
A_44_P855773	1.76256	up	1.31446	down	2.3168	down	1.25711	1.52629	1.29374	1.07096	1.48837	1.73509	2.84544	2.34989	1.38319	1.17915	1.79889	1.11771	1.33244	0.886125	0.717206	0.634472	1.04281	0.960317	1.08832	1.21572		RVL15214 Wackym-Soares normalized rat vestibular cDNA library Rattus norvegicus cDNA 5', mRNA sequence [DV723425]
A_44_P856056	1.33413	up	1.24274	down	1.65797	down	0.082446	0.610749	0.170393	0.0747843	0.365983	0.612699	0.830217	0.793054	0.280662	0.214438	0.564215	0.119463	0.410534	-0.0653992	-0.316057	-0.344791	0.265127	0.502161	0.0490608	0.0561171	RGD1311563	Rattus norvegicus similar to Oligosaccharyl transferase 3 CG7748-PA (RGD1311563), mRNA [NM_001170539]
A_44_P857470	1.43141	up	1.21331	down	1.73674	down	0.458047	0.550729	-0.0691604	0.307062	0.27505	0.84622	1.01289	1.18225	0.406027	0.233319	0.575667	0.400867	-0.232705	0.128112	0.037303	0.198169	0.521396	0.120754	0.265413	0.17509		AMGNNUC:NRHY5-00257-H4-A W Rat hypothalamus (10471) Rattus norvegicus cDNA clone nrhy5-00257-h4 5', mRNA sequence [CB716594]
A_44_P859124	1.02819	up	1.62297	down	1.66873	down	-0.194617	0.00758647	0.110383	0.995953	0.406302	-0.169902	0.00791833	0.835428	-0.304522	-0.28407	-0.0632819	-0.210545	-0.513617	-0.370092	-0.54432	-0.447215	0.523846	-2.03325	-0.745054	-0.578371
A_44_P860225	1.14629	down	1.46474	up	1.67902	up	0.0330477	-0.518329	-0.220709	-0.812631	-0.571566	-0.384431	-0.338569	-1.01197	0.0557241	0.000325183	-0.00369737	0.0367268	0.234054	-0.245364	0.310158	0.385096	-0.514747	0.661931	-0.0115472	0.204912		Shultzomica00057 Rat lung airway and parenchyma cDNA libraries Rattus norvegicus cDNA clone Contig1480 5', mRNA sequence [CF106806]
A_44_P869053	1.14013	down	1.48162	up	1.68924	up	0.0090847	-0.398016	-0.625583	-0.771602	-0.878246	-0.0809259	-0.59958	-0.984179	0.0927649	-0.0340862	-0.00819585	-0.0719452	-0.340348	0.0202378	0.614618	0.188069	-0.458945	0.674624	0.130801	0.642091
A_44_P869808	1.25436	up	1.54009	down	1.93183	down	0.241361	0.857225	0.825821	0.875705	0.991155	0.452037	1.06668	1.59804	0.38701	0.198865	0.582286	0.0967829	0.481473	0.367802	-0.318915	-0.222323	0.827118	-0.334281	-0.169619	-0.455484	Ogdh	Rattus norvegicus oxoglutarate (alpha-ketoglutarate) dehydrogenase (lipoamide) (Ogdh), nuclear gene encoding mitochondrial protein, mRNA [NM_001017461]
A_44_P872777	1.02205	up	2.01858	down	2.06309	down	0.738063	1.77684	1.07604	1.77974	1.41232	0.745669	1.07373	2.26485	0.580177	0.618346	0.425212	0.506055	0.692206	0.721826	-0.0676269	-0.0290699	2.02021	-1.57226	0.175341	-0.552279		Q59GJ0_HUMAN (Q59GJ0) Eukaryotic translation initiation factor 4 gamma, 3 variant (Fragment), partial (8%) [TC641778]
A_44_P884680	1.09078	down	1.43036	up	1.56022	up	-0.692834	-0.256421	-0.106071	-0.308987	-0.178741	-0.575303	-0.243011	-0.868712	-0.167257	-0.142347	-0.296709	-0.229386	-0.0116348	0.0822191	0.27634	0.354295	-0.644515	0.734626	-0.0496961	0.354076	RGD1309403	Rattus norvegicus similar to hypothetical protein FLJ12661 (RGD1309403), mRNA [NM_001107676]
A_44_P885860	1.26261	down	1.42944	up	1.80483	up	0.448303	0.0621366	0.308714	-0.180255	-0.23488	0.240797	-0.535414	-0.177242	0.194956	0.301444	0.126487	0.391408	0.50431	0.538657	0.826301	0.831442	-0.0747452	1.07048	0.58338	0.991361
A_44_P890247	1.0603	down	1.85323	down	1.74783	down	0.560758	1.3459	0.82283	1.4833	1.04682	0.280224	1.05508	1.49276	0.15586	0.232812	-0.0115193	0.0674792	0.114123	0.526198	-0.224829	0.237133	1.59266	-1.329	0.0941829	-0.75147		BE098727 UI-R-BJ1-atd-c-03-0-UI.s1 UI-R-BJ1 Rattus norvegicus cDNA clone UI-R-BJ1-atd-c-03-0-UI 3', mRNA sequence [BE098727]
A_44_P900209	1.07607	up	1.39733	down	1.50362	down	0.233963	0.562083	0.654705	0.829368	0.857301	0.372255	0.5774	0.896227	0.125742	0.200273	0.242389	0.117767	0.353968	0.145577	-0.0637922	-0.0863362	0.659015	0.0884457	0.221549	-0.00631335		AGENCOURT_31543064 NIH_MGC_269 Rattus norvegicus cDNA clone IMAGE:7462807 5', mRNA sequence [CV121387]
A_44_P901617	1.57377	up	1.18112	down	1.85881	down	0.604504	0.991791	0.814692	0.254788	1.22328	0.892616	1.64994	1.51683	0.976625	0.6842	0.989318	0.330328	0.82822	0.431606	0.300924	0.144393	0.612916	0.314385	0.143583	0.272485		AGENCOURT_28448762 NIH_MGC_248 Rattus norvegicus cDNA clone IMAGE:7368420 5', mRNA sequence [CO574314]
A_44_P902375	1.36492	up	1.12198	down	1.53141	down	-0.507298	0.23791	0.361995	0.115901	0.448433	0.231221	0.652203	0.671919	0.254905	0.0398511	0.151185	-0.0430107	-0.0970297	-0.165618	-0.239836	0.0468139	0.183911	-0.423791	-0.302249	-0.262301		1913423B exoK gene. {Sinorhizobium meliloti} (exp=-1; wgp=-1; cg=-1), partial (6%) [TC612679]
A_44_P902742	1.17229	down	1.33334	up	1.56307	up	-0.258668	0.537463	-0.00732896	-0.147113	-0.0272532	0.170254	-0.507861	-0.428101	0.00355325	-0.225396	0.0256252	0.153482	0.548798	0.272687	0.538192	0.424873	0.289236	0.157139	0.798445	0.849865	Fam117b	Rattus norvegicus family with sequence similarity 117, member B (Fam117b), mRNA [NM_001108797]
A_44_P911683	1.2733	down	1.36299	up	1.7355	up	-0.251006	-0.433789	-0.365348	-0.725679	-0.513653	-0.572246	-0.730778	-1.35345	-0.24177	-0.209898	-0.272453	0.0773143	-0.487332	-0.268367	0.607898	0.159079	-0.812883	1.18067	0.0532485	0.199097		Q3VW50_PROAE (Q3VW50) Na+/H+ antiporter MnhB subunit-related protein, partial (11%) [TC590737]
A_44_P921053	1.34734	down	1.53711	up	2.07102	up	0.221927	0.0843935	-0.174757	-0.7496	-0.57991	-0.0355968	-0.509884	-1.21311	0.0971117	0.175102	-0.0400791	0.105625	0.208308	0.217837	0.913887	0.522827	-0.209704	1.30719	0.64843	0.804467		AGENCOURT_118863839 NIH_MGC_252 Rattus norvegicus cDNA clone IMAGE:9112356 5', mRNA sequence [EX491204]
A_44_P926835	1.62448	up	1.11821	up	1.45274	down	-0.078435	-0.341927	-0.429152	-0.215648	0.201371	0.0493683	0.737041	0.362643	0.216759	0.105233	0.254703	0.23021	-0.0336094	-0.33033	0.451131	0.0486537	0.125948	1.21895	0.228438	-0.0441074	Rab3gap2	AI072072 UI-R-C2-nf-b-12-0-UI.s1 UI-R-C2 Rattus norvegicus cDNA clone UI-R-C2-nf-b-12-0-UI 3', mRNA sequence [AI072072]
A_44_P935808	1.20723	down	1.25602	up	1.5163	up	-0.417326	-0.398818	-0.0754709	-0.522692	-0.664779	-0.361538	-0.618382	-0.856392	-0.32981	-0.237695	-0.126511	-0.416375	-0.139537	-0.153813	0.217984	-0.0234851	-0.364159	0.344697	-0.0799628	0.0916452		RVL22141 Wackym-Soares normalized rat vestibular cDNA library Rattus norvegicus cDNA 5', mRNA sequence [DY470981]
A_44_P944991	1.2416	down	1.30831	up	1.6244	up	-0.338818	-0.182954	-0.478905	-0.795253	-0.94283	-0.457434	-0.645377	-0.999096	-0.322873	-0.406639	-0.262602	-0.194613	0.0179186	-0.277017	0.0653734	-0.0513734	-0.488626	0.579764	0.274957	0.106128
A_44_P959299	1.55774	up	1.05377	up	1.47825	down	-0.0995637	0.175214	-0.499708	-0.142825	0.148481	0.664803	0.601661	0.575979	0.35434	0.233515	0.557044	0.225589	-0.0948361	-0.0488367	0.065978	-0.186921	0.245239	-0.0216322	0.0525788	-0.231692		Ankhd1-Eif4ebp3 protein Fragment [Source:UniProtKB/TrEMBL;Acc:Q5XI12] [ENSRNOT00000024825]
A_44_P959710	1.15615	up	1.77707	down	2.05456	down	0.537708	1.05155	1.14396	0.810717	1.10562	0.674959	1.1941	1.40655	0.409706	0.509241	0.529501	0.182454	0.533492	0.171103	-0.321791	-0.156871	0.930707	0.240423	0.0863943	-0.269969
A_44_P960243	1.60516	down	1.63602	up	2.62607	up	-0.313924	-0.814975	-0.377815	-0.978446	-0.579893	-1.14518	-0.670517	-2.18693	-0.345444	-0.27384	-0.802775	-0.258669	0.0756779	-0.474808	0.742372	0.0123715	-0.73474	1.26784	0.103326	0.300389	Zbed4	Rattus norvegicus zinc finger, BED-type containing 4 (Zbed4), mRNA [NM_001134800]
A_44_P970328	1.28461	up	1.22979	down	1.57981	down	0.364826	0.248274	0.363651	0.36947	0.538543	0.533575	1.03	0.689436	0.496976	0.215675	0.455509	0.445292	0.513761	0.186564	-0.27421	-0.273555	0.393926	0.259345	-0.0692987	-0.484504	LOC685834	PREDICTED: Rattus norvegicus similar to zinc finger protein 740 (LOC685834), mRNA [XM_001065442]
A_44_P973249	1.33235	up	1.15551	down	1.53954	down	0.539341	0.527226	0.457222	0.56542	0.693124	0.775267	1.21437	1.06235	0.596308	0.420078	0.71866	0.497406	0.31441	0.467113	0.395759	0.0778236	0.52961	0.526056	0.184843	0.345053		Q3U4C8_MOUSE (Q3U4C8) NOD-derived CD11c +ve dendritic cells cDNA, RIKEN full-length enriched library, clone:F630017D17 product:integrin alpha V, full insert sequence. (Fragment), partial (32%) [TC642708]
A_44_P975992	1.31637	up	1.29644	down	1.7066	down	0.434946	0.305139	0.583096	1.08994	1.15237	0.700033	0.865802	1.28119	0.550876	0.567855	0.706946	0.419663	0.173246	0.560449	-0.0955963	0.276788	0.361436	0.0580892	0.457186	-0.255898		AGENCOURT_66918511 NIH_MGC_366 Rattus norvegicus cDNA clone IMAGE:8370131 5', mRNA sequence [DY318561]
A_44_P977637	1.59285	up	1.36677	up	1.16541	down	-0.748649	-0.823291	-0.0583735	-0.669027	0.127784	-0.196802	0.166942	0.289174	-0.121259	0.075097	-0.0829677	0.0479985	0.0220423	-0.487308	0.0744143	-0.105427	0.132511	-1.00957	-0.601345	-1.03412
A_44_P981373	1.18068	up	1.49566	down	1.76589	down	0.575982	0.578481	0.535145	0.836383	0.875037	0.524704	0.813712	1.27099	0.27417	0.304557	0.386632	0.496232	0.0272885	0.303533	-0.275498	0.147534	0.270518	0.153748	0.238161	-0.469041		AGENCOURT_28625376 NIH_MGC_250 Rattus norvegicus cDNA clone IMAGE:7383892 5', mRNA sequence [CO567301]
A_44_P984629	1.41844	up	1.06111	down	1.50512	down	0.155675	0.0183335	-0.0638208	-0.0438843	0.179038	0.52398	0.588959	0.791534	0.156031	0.0912904	0.423787	0.403001	0.0949288	0.0426759	-0.25246	-0.16114	0.259437	0.330009	0.092985	-0.0642052	Ubr5	E3 ubiquitin-protein ligase UBR5 Fragment (EC 6.3.2.-)(E3 ubiquitin-protein ligase, HECT domain-containing 1)(Hyperplastic discs protein homolog)(100 kDa protein) [Source:UniProtKB/Swiss-Prot;Acc:Q62671] [ENSRNOT00000009115]
A_44_P986792	1.27546	down	1.18952	up	1.51718	up	0.258262	0.901445	0.65486	0.0968713	0.101306	0.537042	-0.225517	0.0945301	0.498291	0.508501	0.68374	0.396252	0.662267	0.657787	0.954163	0.638726	0.545779	0.515052	0.761829	1.2425	Sorl1	Rattus norvegicus sortilin-related receptor, LDLR class A repeats-containing (Sorl1), mRNA [NM_053519]
A_44_P991864	1.36549	up	1.32106	down	1.80389	down	0.17804	0.467067	0.737796	0.180586	0.802666	0.0501099	0.533652	0.837625	0.364566	-0.327673	-0.0162435	-0.141366	0.387412	-0.147978	-0.476294	-0.268983	0.799587	0.0648761	-0.0948754	-0.197236	Ece1	Rattus norvegicus endothelin converting enzyme 1 (Ece1), mRNA [NM_053596]
A_44_P993791	1.13816	up	1.71803	down	1.95539	down	0.463584	1.03505	1.39654	1.10428	1.47162	0.783869	0.851818	1.63896	0.52759	0.666117	0.482679	0.412694	3.11002	0.44173	0.17482	0.0407715	0.844546	-0.467853	0.392256	-0.0335704	Pcdh1	Protocadherin 1 Fragment [Source:UniProtKB/TrEMBL;Acc:Q00A22] [ENSRNOT00000026324]
A_44_P995676	1.4749	up	1.24569	down	1.83726	down	0.642649	0.721564	0.346895	0.32735	0.633267	0.974319	1.17012	1.50321	0.717774	0.494784	1.05352	0.593458	0.507649	0.170154	-0.0263748	0.119255	0.483525	0.481443	0.300492	0.124258	Ttll7	PREDICTED: Rattus norvegicus similar to hypothetical protein FLJ23033 (predicted) (RGD1566117_predicted), mRNA [XM_227828]
A_44_P998128	1.1903	up	1.29574	down	1.54231	down	0.0934525	0.340076	0.173991	0.652138	0.707161	0.433478	0.386073	0.738222	0.206119	0.142367	0.312908	-0.0954924	0.234482	0.0107994	-0.298506	-0.182216	0.29862	-0.35192	-0.0638742	-0.277673	Brd3	Rattus norvegicus bromodomain containing 3 (Brd3), mRNA [NM_001108575]
